# Supplementary material for: Heart function and thoracic aorta gene expression profiling studies of ginseng combined with different herbal medicines in eNOS knockout mice
Source: Sci Rep. 2017 Nov 13;7:15431. doi: 10.1038/s41598-017-15819-2 (PMC5684410; doi:10.1038/s41598-017-15819-2)
Supplement: Supplementary file 3 [file 41598_2017_15819_MOESM3_ESM.xls]

## Sheet: Supplementary File 3---Microarr
ProbeName	C57-1.txt:gProcessedSignal(raw)	C57-2.txt:gProcessedSignal(raw)	C57-3.txt:gProcessedSignal(raw)	eNOS KO-1.txt:gProcessedSignal(raw)	eNOS KO-2.txt:gProcessedSignal(raw)	eNOS KO-3.txt:gProcessedSignal(raw)	SFI-1.txt:gProcessedSignal(raw)	SFI-2.txt:gProcessedSignal(raw)	SFI-3.txt:gProcessedSignal(raw)	SMI-1.txt:gProcessedSignal(raw)	SMI-2.txt:gProcessedSignal(raw)	SMI-3.txt:gProcessedSignal(raw)	VAL-1.txt:gProcessedSignal(raw)	VAL-2.txt:gProcessedSignal(raw)	VAL-3.txt:gProcessedSignal(raw)	C57-1.txt:gProcessedSignal(normalized)	C57-2.txt:gProcessedSignal(normalized)	C57-3.txt:gProcessedSignal(normalized)	eNOS KO-1.txt:gProcessedSignal(normalized)	eNOS KO-2.txt:gProcessedSignal(normalized)	eNOS KO-3.txt:gProcessedSignal(normalized)	SFI-1.txt:gProcessedSignal(normalized)	SFI-2.txt:gProcessedSignal(normalized)	SFI-3.txt:gProcessedSignal(normalized)	SMI-1.txt:gProcessedSignal(normalized)	SMI-2.txt:gProcessedSignal(normalized)	SMI-3.txt:gProcessedSignal(normalized)	VAL-1.txt:gProcessedSignal(normalized)	VAL-2.txt:gProcessedSignal(normalized)	VAL-3.txt:gProcessedSignal(normalized)	C57-1.txt:gFEFlags	SFI-3.txt:gFEFlags	SMI-3.txt:gFEFlags	eNOS KO-1.txt:gFEFlags	VAL-1.txt:gFEFlags	C57-3.txt:gFEFlags	eNOS KO-3.txt:gFEFlags	SFI-2.txt:gFEFlags	VAL-3.txt:gFEFlags	SMI-2.txt:gFEFlags	C57-2.txt:gFEFlags	eNOS KO-2.txt:gFEFlags	SFI-1.txt:gFEFlags	VAL-2.txt:gFEFlags	SMI-1.txt:gFEFlags	GeneSymbol	Description	ControlType	EntrezGeneID
GE_BrightCorner	26540.3	27530.8	24293.7	8545.4	8767.4	12826	13723.8	15707.9	17251.3	11433.2	18270.2	9081.34	16958.5	5050.31	6987.98	13.9699	13.889	13.8907	13.087	12.6539	12.8823	14.3809	14.2179	14.6259	14.4592	14.5223	14.7064	13.8215	12.4551	12.7185	Detected	Detected	Detected	Detected	Detected	Detected	Detected	Detected	Detected	Detected	Detected	Detected	Detected	Detected	Detected		Unknown	pos
DarkCorner	6.89774	6.03359	16.6567	7.09391	9.68223	11.0763	3.55049	4.19739	3.35005	3.40133	4.13373	3.6226	18.5636	10.3957	14.3334	2.70716	2.63488	3.46827	3.07073	3.25117	2.98836	2.86109	2.93837	2.71341	2.84368	2.96101	3.03453	4.07271	3.27437	3.533	Not Detected	Not Detected	Not Detected	Not Detected	Not Detected	Not Detected	Not Detected	Not Detected	Not Detected	Not Detected	Not Detected	Not Detected	Not Detected	Not Detected	Not Detected		Unknown	pos
A_55_P2051983	7.20727	6.24367	17.2945	7.22765	10.6226	11.2529	3.92028	4.4308	3.59195	3.59235	4.55795	3.87319	71.3847	9.43076	10.5789	2.7489	2.64368	3.57688	3.09343	3.37669	3.00189	2.94018	3.01002	2.74903	2.91791	3.06315	3.12204	5.99948	3.12129	2.88982	Not Detected	Not Detected	Not Detected	Not Detected	Detected	Not Detected	Not Detected	Not Detected	Not Detected	Not Detected	Not Detected	Not Detected	Not Detected	Not Detected	Not Detected	Spink7	Mus musculus serine peptidase inhibitor, Kazal type 7 (putative) (Spink7), mRNA [NM_001001803]	FALSE	408198
A_52_P169082	91.9223	122.446	79.1483	69.9748	74.2214	82.7406	53.5284	80.8708	49.3791	40.6292	32.8196	33.1466	156.68	42.5576	116.444	5.66345	5.91102	5.55635	6.33195	6.03985	5.55282	6.56143	6.78659	6.28036	6.27147	5.53928	6.26233	7.17512	5.54153	6.77346	Detected	Detected	Detected	Detected	Detected	Not Detected	Detected	Detected	Detected	Detected	Detected	Detected	Detected	Not Detected	Detected	Dbil5	Mus musculus diazepam binding inhibitor-like 5 (Dbil5), mRNA [NM_021294]	FALSE	13168
A_30_P01028193	7.16319	9.01979	17.1919	7.18503	10.5298	11.1051	3.88682	4.39878	3.56089	3.56504	4.52162	3.83055	98.1203	9.33493	10.5173	2.74374	2.72359	3.56731	3.08637	3.36846	2.99085	2.93443	3.00305	2.74547	2.91049	3.05693	3.11085	6.46963	3.10296	2.87523	Not Detected	Not Detected	Not Detected	Not Detected	Detected	Not Detected	Not Detected	Not Detected	Not Detected	Not Detected	Not Detected	Not Detected	Not Detected	Not Detected	Not Detected		lincRNA:chr14:47978277-47985238 forward strand	FALSE
A_52_P237997	71.3633	53.9048	73.2038	18.9522	15.5292	23.4434	13.9084	20.4945	11.5227	7.06189	40.8526	21.5724	86.5619	28.5153	68.472	5.30121	4.70688	5.4402	4.4418	3.8612	3.82004	4.58021	4.87802	4.05711	3.65554	5.85109	5.59652	6.2808	4.88712	5.97072	Detected	Not Detected	Detected	Not Detected	Detected	Not Detected	Not Detected	Not Detected	Detected	Detected	Detected	Not Detected	Not Detected	Not Detected	Not Detected	Negr1	Mus musculus neuronal growth regulator 1 (Negr1), transcript variant 2, mRNA [NM_177274]	FALSE	320840
A_51_P414243	5560.76	6684.88	4340.11	2030.2	2900.51	2918.91	1610.43	1799.81	1094.97	1183.24	1368.45	1166.3	2291.87	2940.07	3360.01	11.6102	11.7327	11.3698	11.0282	11.0786	10.6542	11.4123	11.1847	10.7516	11.2672	10.8568	11.7385	11.0354	11.6801	11.6748	Detected	Detected	Detected	Detected	Detected	Detected	Detected	Detected	Detected	Detected	Detected	Detected	Detected	Detected	Detected	Gtdc2	Mus musculus glycosyltransferase-like domain containing 2 (Gtdc2), mRNA [NM_153540]	FALSE	215494
A_55_P2136348	7.0944	6.79739	17.0365	7.12898	10.4039	10.9079	3.83946	4.35257	3.5164	3.52516	4.47017	3.76985	114.092	9.20625	10.4497	2.73476	2.65971	3.54562	3.07858	3.35287	2.97521	2.92622	2.99112	2.73977	2.89753	3.04695	3.09406	6.71022	3.07332	2.86046	Not Detected	Not Detected	Not Detected	Not Detected	Detected	Not Detected	Not Detected	Not Detected	Not Detected	Not Detected	Not Detected	Not Detected	Not Detected	Not Detected	Not Detected	Ccr8	Mus musculus chemokine (C-C motif) receptor 8 (Ccr8), mRNA [NM_007720]	FALSE	12776
A_51_P108228	6.11566	5.37978	17.3357	5.70998	7.41273	8.20525	3.48074	3.83536	3.36359	3.07957	3.69859	3.23535	11.3645	7.74534	9.83243	2.5769	2.56958	3.58155	2.63627	2.62358	2.62427	2.83856	2.73443	2.71574	2.59975	2.64388	2.74037	3.13209	2.62627	2.74034	Not Detected	Not Detected	Not Detected	Not Detected	Not Detected	Not Detected	Not Detected	Not Detected	Not Detected	Not Detected	Not Detected	Not Detected	Not Detected	Not Detected	Not Detected	Chrna7	Mus musculus cholinergic receptor, nicotinic, alpha polypeptide 7 (Chrna7), mRNA [NM_007390]	FALSE	11441
A_30_P01033363	24.7623	40.6251	16.9389	7.09392	15.2662	10.8502	7.45539	13.5721	9.98601	7.39244	6.35396	9.3193	270.433	9.12809	22.435	3.81857	4.31406	3.53188	3.07083	3.83597	2.96996	3.63259	4.32566	3.80691	3.72803	3.37712	4.34608	7.99178	3.05548	4.22466	Not Detected	Not Detected	Not Detected	Not Detected	Detected	Not Detected	Not Detected	Not Detected	Not Detected	Not Detected	Detected	Not Detected	Not Detected	Not Detected	Not Detected		lincRNA:chr7:134807861-134809001 reverse strand	FALSE
A_55_P2049737	7.22314	10.3393	16.8885	7.07683	10.2857	10.7324	3.79315	4.30755	3.47421	3.48775	4.42062	3.71412	109.713	9.08671	10.3997	2.7508	2.77128	3.52162	3.06756	3.33957	2.96012	2.91723	2.97784	2.73285	2.88407	3.03757	3.07521	6.64891	3.04576	2.84982	Not Detected	Not Detected	Not Detected	Not Detected	Detected	Not Detected	Not Detected	Not Detected	Not Detected	Not Detected	Not Detected	Not Detected	Not Detected	Not Detected	Not Detected		AGENCOURT_10728649 NIH_MGC_169 Mus musculus cDNA clone IMAGE:6773657 5', mRNA sequence [CA465559]	FALSE
A_30_P01024440	305.339	422.687	387.126	241.064	344.24	434.821	118.3	147.624	107.388	98.3476	138.659	67.1802	314.5	84.9549	195.766	7.36743	7.67564	7.83807	8.04396	8.12776	7.86608	7.7002	7.62381	7.42856	7.60264	7.61469	7.37656	8.21491	6.57139	7.54652	Detected	Detected	Detected	Detected	Detected	Detected	Detected	Detected	Detected	Detected	Detected	Detected	Detected	Detected	Detected		lincRNA:chr17:3213918-3257944 forward strand	FALSE
A_30_P01025554	11523.2	12383.6	13417.6	8075.72	9156.26	9184.26	5490.17	6841.9	5429.31	3615.35	6168.68	2643.83	8210.98	5494	4565.25	12.7064	12.6764	12.9912	13.0136	12.7122	12.4008	13.1287	13.0681	12.9785	12.8725	12.9343	12.9359	12.845	12.5838	12.1172	Detected	Detected	Detected	Detected	Detected	Detected	Detected	Detected	Detected	Detected	Detected	Detected	Detected	Detected	Detected		lincRNA:chr8:72663591-72671154 forward strand	FALSE
A_30_P01031558	27.5811	33.2107	40.3768	16.1749	10.1818	10.5944	17.7026	8.7844	6.86931	9.05936	4.37302	6.15729	126.147	8.99126	23.4406	3.97095	4.02912	4.59885	4.19013	3.325	2.94829	4.9387	3.72096	3.25276	4.04659	3.02819	3.69207	6.86077	3.01714	4.29284	Not Detected	Not Detected	Not Detected	Not Detected	Detected	Not Detected	Not Detected	Not Detected	Not Detected	Not Detected	Detected	Not Detected	Not Detected	Not Detected	Not Detected		lincRNA:chr17:13812666-13820504 reverse strand	FALSE
A_30_P01030675	6.93484	6.01476	16.7001	7.01901	10.1457	10.5507	3.73692	4.24868	3.42184	3.43891	4.35693	3.64421	58.9286	8.9605	10.3736	2.71208	2.63386	3.48003	3.05794	3.31951	2.94441	2.90496	2.95753	2.72474	2.8629	3.02441	3.04637	5.70195	3.00969	2.84368	Not Detected	Not Detected	Not Detected	Not Detected	Detected	Not Detected	Not Detected	Not Detected	Not Detected	Not Detected	Not Detected	Not Detected	Not Detected	Not Detected	Not Detected		lincRNA:chr6:67054389-67054857 forward strand	FALSE
A_51_P328014	5578.11	7184.24	7852.66	2560.43	5813.23	5144.82	2076.07	2892.72	2771.46	1411.02	3315.05	791.642	4275.88	3564.03	5046.72	11.614	11.8463	12.2291	11.3588	12.0526	11.507	11.7671	11.8604	12.0463	11.5327	12.0861	11.1703	11.9133	11.9706	12.2549	Detected	Detected	Detected	Detected	Detected	Detected	Detected	Detected	Detected	Detected	Detected	Detected	Detected	Detected	Detected	Cops3	Mus musculus COP9 (constitutive photomorphogenic) homolog, subunit 3 (Arabidopsis thaliana) (Cops3), mRNA [NM_011991]	FALSE	26572
A_30_P01019108	236.999	233.908	256.49	53.01	40.9642	88.3831	104.552	170.027	125.865	110.357	112.011	68.4664	223.544	76.326	190.701	7.01396	6.84105	7.2441	5.95284	5.23837	5.64124	7.52482	7.82207	7.66894	7.77507	7.29154	7.40702	7.68939	6.41081	7.50925	Detected	Detected	Detected	Detected	Detected	Detected	Detected	Detected	Detected	Detected	Detected	Not Detected	Detected	Detected	Detected		lincRNA:chr3:4797557-4798821 forward strand	FALSE
A_55_P2056220	1485.16	1894.18	1455.79	705.918	1067.17	1759.59	286.43	416.997	310.157	232.542	432.197	120.185	733.067	707.047	744.274	9.63671	9.84767	9.78332	9.53731	9.69289	9.88713	8.95603	9.09001	8.96878	8.87597	9.21787	8.29121	9.43218	9.63614	9.5081	Detected	Detected	Detected	Detected	Detected	Detected	Detected	Detected	Detected	Detected	Detected	Detected	Detected	Detected	Detected			FALSE
A_55_P1985764	114874	127642	119110	54521.4	83593.7	82643.7	45080.4	48229.1	51873.9	30017.1	74845.8	17101	58291.7	66798.9	71859.6	16.205	16.2856	16.2445	15.689	16.0099	15.8107	16.0099	15.7367	16.1307	15.7321	16.4504	15.5309	15.5256	16.2931	16.2129	Detected	Detected	Detected	Detected	Detected	Detected	Detected	Detected	Detected	Detected	Detected	Detected	Detected	Detected	Detected		AV310571 RIKEN full-length enriched, 8 days embryo Mus musculus cDNA clone 5730591E17 3' similar to X54793 Rat liver mRNA for heat shock protein (hsp60). [AV310571]	FALSE
A_52_P108321	302.045	411.414	320.103	146.962	200.728	247.817	90.9033	143.465	129.761	83.7694	132.74	47.6367	520.686	167.751	163.473	7.35219	7.63785	7.55943	7.37184	7.39982	7.06132	7.32184	7.57768	7.71124	7.36709	7.54552	6.82951	8.95293	7.5912	7.29125	Detected	Detected	Detected	Detected	Detected	Detected	Detected	Detected	Detected	Detected	Detected	Detected	Detected	Detected	Detected	Ccdc71	Mus musculus coiled-coil domain containing 71 (Ccdc71), mRNA [NM_133744]	FALSE	72454
A_55_P2018002	617.931	919.953	421.627	73.0732	147.79	331.505	57.5201	75.2492	37.5802	40.6245	107.812	184.923	147.617	35.0118	576.926	8.36	8.78514	7.96468	6.39385	6.9881	7.47119	6.66331	6.67329	5.86368	6.2712	7.23881	8.95952	7.08964	5.23854	9.14187	Detected	Detected	Detected	Detected	Detected	Detected	Detected	Detected	Detected	Detected	Detected	Detected	Detected	Not Detected	Detected	Abcg4	Mus musculus ATP-binding cassette, sub-family G (WHITE), member 4 (Abcg4), mRNA [NM_138955]	FALSE	192663
A_52_P123354	3642.09	4155.33	3733.6	2172.09	2827.01	2653.34	1864.63	2150.59	2174.77	1300.71	2582.25	910.86	2698.58	1462.53	3613.59	10.9709	11.0145	11.1365	11.1237	11.0418	10.5024	11.6279	11.4534	11.7052	11.4154	11.7397	11.3815	11.2715	10.6887	11.7782	Detected	Detected	Detected	Detected	Detected	Detected	Detected	Detected	Detected	Detected	Detected	Detected	Detected	Detected	Detected	Tusc2	Mus musculus tumor suppressor candidate 2 (Tusc2), mRNA [NM_019742]	FALSE	80385
A_30_P01023685	6.75699	8.44956	231.466	6.92239	9.90404	10.2765	3.63167	4.13876	3.32699	3.34997	4.2424	3.52232	77.7919	8.75476	10.3985	2.68652	2.7064	7.09318	3.03822	3.2852	2.91764	2.88147	2.91118	2.70909	2.81836	2.9964	2.98072	6.12445	2.95241	2.84952	Not Detected	Not Detected	Not Detected	Not Detected	Detected	Detected	Not Detected	Not Detected	Not Detected	Not Detected	Not Detected	Not Detected	Not Detected	Not Detected	Not Detected		lincRNA:chr11:76400207-76434732 forward strand	FALSE
A_55_P2061724	155.328	171.546	139.528	109.544	146.833	194.605	71.5659	81.266	65.4568	57.5855	71.3595	45.1368	159.293	89.9706	157.338	6.42022	6.40933	6.3621	6.96693	6.9782	6.73166	6.98249	6.79386	6.69962	6.79333	6.64328	6.75122	7.19716	6.65845	7.23692	Detected	Detected	Detected	Detected	Detected	Detected	Detected	Detected	Detected	Detected	Detected	Detected	Detected	Detected	Detected		602098267F1 NCI_CGAP_Co24 Mus musculus cDNA clone IMAGE:4218232 5'. [BF584559]	FALSE
A_55_P2049122	552.462	583.745	466.329	115.319	160.286	147.907	437.04	464.939	516.842	392.255	433.022	369.258	403.576	361.945	246.399	8.19349	8.13837	8.10334	7.03641	7.09466	6.36232	9.56652	9.25336	9.69918	9.64904	9.22086	10.0115	8.57201	8.67926	7.89223	Detected	Detected	Detected	Detected	Detected	Detected	Detected	Detected	Detected	Detected	Detected	Detected	Detected	Detected	Detected	Tm6sf2	Mus musculus transmembrane 6 superfamily member 2 (Tm6sf2), mRNA [NM_181540]	FALSE	107770
ERCC-00014_76	6.03739	7.31345	15.8777	7.00478	7.32993	8.05285	4.91301	3.85712	3.85514	3.34783	3.91295	4.34571	10.4396	14.2074	9.49746	2.5642	2.67429	2.95872	3.05467	2.61052	2.60778	3.12619	2.74697	2.77717	2.81672	2.84548	3.23619	2.63827	3.70186	2.6852	Not Detected	Not Detected	Not Detected	Not Detected	Not Detected	Not Detected	Not Detected	Not Detected	Not Detected	Not Detected	Not Detected	Not Detected	Not Detected	Not Detected	Not Detected		Unknown	pos
A_30_P01020389	9.61972	17.5859	16.1837	6.88024	9.8047	10.1797	3.58274	4.08659	3.28414	3.30917	4.18875	3.46895	76.7534	8.67393	16.5546	2.8646	3.16301	3.27568	3.02907	3.27155	2.90775	2.86883	2.88869	2.70093	2.79355	2.97893	2.94896	6.10562	2.9279	3.75496	Not Detected	Not Detected	Not Detected	Not Detected	Detected	Not Detected	Not Detected	Not Detected	Not Detected	Not Detected	Not Detected	Not Detected	Not Detected	Not Detected	Not Detected		lincRNA:chr9:113648970-113715170 reverse strand	FALSE
A_55_P1988844	94.9218	76.2874	98.2211	110.028	44.6077	115.93	25.1764	74.2926	28.0941	21.9869	46.7549	15.8791	151.633	20.9606	42.1125	5.70899	5.21138	5.85702	6.97135	5.35135	6.01003	5.45839	6.6542	5.42571	5.36922	6.03969	5.14476	7.13093	4.3604	5.20696	Detected	Detected	Not Detected	Detected	Detected	Detected	Detected	Detected	Not Detected	Detected	Detected	Not Detected	Detected	Not Detected	Detected	Klrg1	Mus musculus killer cell lectin-like receptor subfamily G, member 1 (Klrg1), mRNA [NM_016970]	FALSE	50928
A_51_P385099	36.7757	64.0103	19.1455	12.9364	10.5374	65.5262	3.1461	3.59502	4.49448	3.02991	5.34278	3.19257	11.1615	13.6691	9.32229	4.36874	4.95265	3.69371	3.82759	3.36881	5.23801	2.62611	2.60554	2.85069	2.56726	3.20165	2.70352	2.99172	3.64145	2.65809	Detected	Not Detected	Not Detected	Not Detected	Not Detected	Not Detected	Detected	Not Detected	Not Detected	Not Detected	Detected	Not Detected	Not Detected	Not Detected	Not Detected	Tnf	Mus musculus tumor necrosis factor (Tnf), mRNA [NM_013693]	FALSE	21926
A_55_P2111005	3867.22	5091.05	3927.12	1929.53	1535.14	2381.12	1191.15	1727.09	1250.98	984.97	1557.04	939.136	2246.05	1766.18	1755.87	11.0635	11.3212	11.2066	10.9558	10.2018	10.3373	10.9925	11.1258	10.9322	11.0049	11.0421	11.4234	11.0053	10.9525	10.7472	Detected	Detected	Detected	Detected	Detected	Detected	Detected	Detected	Detected	Detected	Detected	Detected	Detected	Detected	Detected	Pafah1b1	Mus musculus platelet-activating factor acetylhydrolase, isoform 1b, subunit 1 (Pafah1b1), transcript variant 1, mRNA [NM_013625]	FALSE	18472
A_30_P01029364	25.3099	27.2444	16.03	10.7542	9.71179	10.1002	6.26572	6.44873	3.24402	3.27067	4.13728	3.4195	87.9987	8.60408	10.496	3.85171	3.71364	3.1266	3.54221	3.25613	2.90062	3.3961	3.3491	2.69214	2.75955	2.96213	2.90971	6.30484	2.9059	2.87056	Not Detected	Not Detected	Not Detected	Not Detected	Detected	Not Detected	Not Detected	Not Detected	Not Detected	Not Detected	Not Detected	Not Detected	Not Detected	Not Detected	Not Detected		lincRNA:chr9:20313342-20323517 forward strand	FALSE
A_55_P2041509	4430.07	5234.06	4188.52	2818.64	4291.63	5195.09	1442.2	2041.41	1748.59	1032	2045.17	615.024	2821.05	2527.49	2887.24	11.2708	11.365	11.3133	11.4866	11.634	11.5214	11.2585	11.3758	11.4048	11.0733	11.4161	10.7874	11.3356	11.4648	11.4589	Detected	Detected	Detected	Detected	Detected	Detected	Detected	Detected	Detected	Detected	Detected	Detected	Detected	Detected	Detected	1110004F10Rik	Mus musculus RIKEN cDNA 1110004F10 gene (1110004F10Rik), mRNA [NM_019772]	FALSE	56372
A_55_P1985294	11.0986	24.5122	15.9575	6.82335	9.67106	10.064	3.51441	4.01164	3.22501	3.25264	4.11305	3.39619	269.788	8.57465	10.5303	2.95224	3.55757	3.04461	3.0155	3.24887	2.8969	2.84884	2.84655	2.68737	2.74093	2.95263	2.89134	7.98681	2.89682	2.87856	Not Detected	Not Detected	Not Detected	Not Detected	Detected	Not Detected	Not Detected	Not Detected	Not Detected	Not Detected	Not Detected	Not Detected	Not Detected	Not Detected	Not Detected	Krtap5-5	Mus musculus keratin associated protein 5-5 (Krtap5-5), mRNA [NM_001037822]	FALSE	114666
A_55_P2242690	28.9408	29.9873	20.9992	9.53738	9.64701	10.0547	20.1939	19.3748	10.9947	13.2787	6.28273	6.21186	266.018	8.56019	26.2346	4.03471	3.86877	3.79157	3.3842	3.24504	2.89559	5.13668	4.80708	3.9697	4.62782	3.36324	3.70618	7.9664	2.89311	4.46999	Not Detected	Not Detected	Not Detected	Not Detected	Detected	Not Detected	Not Detected	Not Detected	Not Detected	Not Detected	Detected	Not Detected	Detected	Not Detected	Not Detected	D2Ertd127e	Mus musculus 12 days embryo spinal ganglion cDNA, RIKEN full-length enriched library, clone:D130071G01 product:unclassifiable, full insert sequence. [AK051746]	FALSE	51873
A_30_P01029765	173.116	219.769	232.82	78.0282	128.337	177.169	79.9685	112.608	111.175	77.7021	128.781	61.3357	157.793	158.916	114.415	6.5678	6.75732	7.1035	6.49044	6.78805	6.61161	7.13489	7.24101	7.48075	7.25735	7.50456	7.2285	7.18404	7.51628	6.74343	Detected	Detected	Detected	Detected	Detected	Detected	Detected	Detected	Detected	Detected	Detected	Detected	Detected	Detected	Detected		lincRNA:chr6:86425510-86450160 forward strand	FALSE
A_55_P2364211	89.3741	65.7752	727.366	9.57337	20.2818	66.0323	6.10188	9.07381	4.3499	3.22576	7.41007	9.59544	54.0359	8.53468	16.694	5.61643	4.9891	8.76056	3.3885	4.25635	5.24942	3.36417	3.76296	2.83407	2.71417	3.5536	4.3913	5.56814	2.88579	3.76837	Detected	Not Detected	Not Detected	Not Detected	Detected	Detected	Detected	Not Detected	Not Detected	Not Detected	Detected	Not Detected	Not Detected	Not Detected	Not Detected	2810428J06Rik	Mus musculus 10, 11 days embryo whole body cDNA, RIKEN full-length enriched library, clone:2810428J06 product:unclassifiable, full insert sequence. [AK013182]	FALSE	67058
A_55_P1975977	6.46714	5.6406	16.2033	6.78732	9.58512	10.013	3.47137	3.96491	3.18869	3.21716	4.06479	3.35252	38.9934	8.52203	10.6031	2.63458	2.60433	3.29136	3.00772	3.23631	2.89037	2.83492	2.82012	2.67318	2.70678	2.92889	2.85364	5.07029	2.8831	2.89511	Not Detected	Not Detected	Not Detected	Not Detected	Not Detected	Not Detected	Not Detected	Not Detected	Not Detected	Not Detected	Not Detected	Not Detected	Not Detected	Not Detected	Not Detected			FALSE
ERCC-00165_60	7.10915	9.8299	15.6227	5.68324	8.81868	10.6645	3.13849	3.62325	2.98082	3.11956	3.68607	3.09949	10.7328	7.73926	9.74045	2.73699	2.75256	2.74145	2.62995	3.04949	2.95371	2.62187	2.61716	2.58532	2.62646	2.63492	2.6336	2.74365	2.62483	2.72433	Not Detected	Not Detected	Not Detected	Not Detected	Not Detected	Not Detected	Not Detected	Not Detected	Not Detected	Not Detected	Not Detected	Not Detected	Not Detected	Not Detected	Not Detected		Unknown	pos
A_51_P358243	3374.91	4322.07	3795.66	1352.93	2065.68	2771.53	1356.42	1973.09	1709.81	1003.88	2056.37	584.911	1826.13	1813.11	2925.09	10.8622	11.0759	11.1582	10.4574	10.6118	10.5661	11.1769	11.3216	11.376	11.028	11.4257	10.7134	10.7139	10.9976	11.4782	Detected	Detected	Detected	Detected	Detected	Detected	Detected	Detected	Detected	Detected	Detected	Detected	Detected	Detected	Detected	Tstd3	Mus musculus thiosulfate sulfurtransferase (rhodanese)-like domain containing 3 (Tstd3), mRNA [NM_029840]	FALSE	77032
A_55_P2252586	52.667	65.628	41.1627	6.76011	9.52588	16.822	15.4202	16.2389	21.1674	13.0771	22.4244	7.12096	153.544	12.0498	54.3349	4.86724	4.98591	4.62629	3.00178	3.2254	3.39311	4.73109	4.56117	5.00745	4.60616	5.01402	3.92418	7.14772	3.46741	5.60744	Detected	Detected	Not Detected	Not Detected	Detected	Not Detected	Not Detected	Not Detected	Detected	Detected	Detected	Not Detected	Not Detected	Not Detected	Not Detected	3426406K10Rik	Mus musculus 10 days embryo whole body cDNA, RIKEN full-length enriched library, clone:3426406K10 product:hypothetical protein, full insert sequence. [AK132212]	FALSE	100038604
A_30_P01020720	13198.6	14854.1	12360.1	6610.54	7072.83	6949.51	5601.93	6861.95	5612.87	3994.95	6312.96	2497.88	8293.61	6054.29	9491.31	12.8982	12.941	12.8725	12.7281	12.3528	11.9546	13.1547	13.0737	13.0232	13.0074	12.9687	12.8548	12.8615	12.7306	13.1873	Detected	Detected	Detected	Detected	Detected	Detected	Detected	Detected	Detected	Detected	Detected	Detected	Detected	Detected	Detected		lincRNA:chr16:32309935-32328234 reverse strand	FALSE
A_55_P2153545	6.37305	6.6788	15.6518	6.74255	9.4903	12.8295	9.31461	8.51584	4.36405	6.66913	4.00885	4.61651	230.017	53.8963	25.6065	2.61865	2.65634	2.75996	2.99795	3.21935	3.11501	3.98173	3.67811	2.83563	3.58276	2.90393	3.30433	7.73765	5.89324	4.43248	Not Detected	Not Detected	Not Detected	Not Detected	Detected	Not Detected	Not Detected	Not Detected	Not Detected	Not Detected	Not Detected	Not Detected	Not Detected	Detected	Not Detected			FALSE
A_30_P01025927	100.594	103.709	30.744	20.8612	38.3762	70.5597	26.7904	43.3719	40.1235	39.4695	42.6558	36.4154	106.197	66.8479	62.9527	5.79077	5.66065	4.24157	4.5947	5.14414	5.33248	5.5519	5.89696	5.96523	6.2273	5.91308	6.40889	6.59594	6.21562	5.8417	Detected	Detected	Detected	Not Detected	Detected	Not Detected	Detected	Detected	Detected	Detected	Detected	Not Detected	Detected	Detected	Detected		lincRNA:chr1:6199946-6200603 reverse strand	FALSE
ERCC-00136_67	6.03888	5.16754	15.4145	5.47229	7.29441	8.0365	3.08583	3.57088	2.93159	3.05516	3.64037	3.05078	10.6052	7.71504	9.07438	2.56451	2.54022	2.63798	2.58172	2.60486	2.60584	2.59111	2.59515	2.56414	2.58418	2.60207	2.60241	2.6949	2.62007	2.62259	Not Detected	Not Detected	Not Detected	Not Detected	Not Detected	Not Detected	Not Detected	Not Detected	Not Detected	Not Detected	Not Detected	Not Detected	Not Detected	Not Detected	Not Detected		Unknown	pos
A_55_P1999972	154.203	98.7002	55.7948	26.22	22.2992	76.2122	28.4856	36.6931	40.2979	23.297	39.6411	18.0746	89.7319	58.4235	77.9736	6.40933	5.58893	5.04722	4.93761	4.38938	5.43769	5.64173	5.67872	5.97091	5.45518	5.80852	5.33275	6.33669	6.01326	6.16881	Detected	Detected	Detected	Not Detected	Detected	Not Detected	Detected	Detected	Detected	Detected	Detected	Not Detected	Detected	Detected	Detected	Gm3187	predicted gene 3187 [Source:MGI Symbol;Acc:MGI:3781366] [ENSMUST00000178429]	FALSE	100041184
A_55_P2036031	6.30289	5.50856	15.5316	6.70723	9.41615	9.91621	3.38091	3.86592	3.11408	3.14544	3.96471	3.26529	69.8331	8.42424	10.7797	2.60713	2.58739	2.69352	2.98844	3.2087	2.87899	2.79744	2.75387	2.6409	2.64578	2.88161	2.76952	5.96924	2.84998	2.93896	Not Detected	Not Detected	Not Detected	Not Detected	Detected	Not Detected	Not Detected	Not Detected	Not Detected	Not Detected	Not Detected	Not Detected	Not Detected	Not Detected	Not Detected	Gm2675	Mus musculus adult male urinary bladder cDNA, RIKEN full-length enriched library, clone:9530095P05 product:unclassifiable, full insert sequence. [AK035720]	FALSE	100040231
A_55_P2073699	6134.78	7245.15	6259.67	5126.76	4987.54	6011.12	2370.51	3345.92	2756.76	1852.8	3400.41	1374.34	4630.13	3451.15	7128.67	11.7451	11.8556	11.9057	12.3668	11.836	11.7435	11.9677	12.0754	12.0356	11.9165	12.1182	11.9741	12.0187	11.9269	12.7554	Detected	Detected	Detected	Detected	Detected	Detected	Detected	Detected	Detected	Detected	Detected	Detected	Detected	Detected	Detected	Bnip3l	Mus musculus BCL2/adenovirus E1B interacting protein 3-like (Bnip3l), mRNA [NM_009761]	FALSE	12177
A_51_P452153	341.528	1371.23	256.845	327.254	105.319	264.073	75.2253	169.511	443.267	245.747	55.0928	11.2332	971.106	73.0246	52.9494	7.51628	9.3674	7.24854	8.45836	6.51485	7.15196	7.04861	7.81697	9.49058	8.95776	6.28013	4.63014	9.82314	6.34945	5.56467	Detected	Detected	Not Detected	Detected	Detected	Detected	Detected	Detected	Detected	Detected	Detected	Detected	Detected	Detected	Detected	Mzb1	Mus musculus marginal zone B and B1 cell-specific protein 1 (Mzb1), mRNA [NM_027222]	FALSE	69816
A_52_P289213	3774.97	4573.8	2695.48	1910.7	1543.92	3473.86	944.424	1202.66	739.929	1009.64	1005.84	530.268	1145.85	2236.57	927.032	11.0238	11.1595	10.6707	10.9394	10.2109	10.9192	10.6651	10.62	10.2112	11.0338	10.4323	10.5822	10.0758	11.2902	9.82132	Detected	Detected	Detected	Detected	Detected	Detected	Detected	Detected	Detected	Detected	Detected	Detected	Detected	Detected	Detected	Notch2	Mus musculus notch 2 (Notch2), mRNA [NM_010928]	FALSE	18129
A_30_P01028667	215.307	223.129	219.59	20.3764	17.939	35.929	109.89	77.6432	103.403	49.849	78.3635	40.0998	186.64	90.3221	43.8808	6.87174	6.77804	7.01976	4.55807	4.07459	4.41014	7.5923	6.72379	7.37294	6.5694	6.77551	6.5594	7.42767	6.66674	5.26891	Detected	Detected	Detected	Not Detected	Detected	Detected	Not Detected	Detected	Not Detected	Detected	Detected	Not Detected	Detected	Detected	Detected		lincRNA:chr13:53100475-53113850 reverse strand	FALSE
A_30_P01026843	574.089	560.191	521.702	345.388	222.684	282.696	291.889	392.028	384.173	328.302	371.779	311.519	744.083	658.075	797.436	8.25033	8.07976	8.28142	8.53736	7.53167	7.23963	8.98538	8.99182	9.28242	9.37842	9.00951	9.76101	9.45445	9.53809	9.60089	Detected	Detected	Detected	Detected	Detected	Detected	Detected	Detected	Detected	Detected	Detected	Detected	Detected	Detected	Detected		lincRNA:chr5:96591892-96606467 reverse strand	FALSE
A_52_P117601	6.2048	6.29594	91.3778	6.65314	9.31591	9.8705	3.32538	3.8052	3.06917	3.10306	3.90282	3.21443	77.3145	8.43903	10.8864	2.59139	2.64518	5.75568	2.97422	3.19048	2.87331	2.7544	2.71595	2.62196	2.61564	2.83623	2.71992	6.11429	2.85501	2.96844	Not Detected	Not Detected	Not Detected	Not Detected	Detected	Detected	Not Detected	Not Detected	Not Detected	Not Detected	Not Detected	Not Detected	Not Detected	Not Detected	Not Detected	Defb19	Mus musculus defensin beta 19 (Defb19), mRNA [NM_145157]	FALSE	246700
A_30_P01026156	6.18944	5.41423	15.3418	6.64369	9.30127	9.85595	3.31601	3.79596	3.06251	3.09639	3.89285	3.20643	47.2008	8.36761	10.9051	2.58882	2.57428	2.61187	2.97029	3.18738	2.87128	2.74674	2.71049	2.61906	2.61154	2.82756	2.71341	5.3555	2.83124	2.97241	Not Detected	Not Detected	Not Detected	Not Detected	Not Detected	Not Detected	Not Detected	Not Detected	Not Detected	Not Detected	Not Detected	Not Detected	Not Detected	Not Detected	Not Detected		lincRNA:chr2:77655293-77657696 reverse strand	FALSE
A_55_P2087013	216.19	254.49	226.491	126.399	208.703	298.092	116.678	161.413	204.754	122.316	235.426	86.3978	229.405	220.922	324.866	6.87856	6.96292	7.06052	7.16137	7.45081	7.32162	7.67845	7.74064	8.37777	7.93113	8.36976	7.78331	7.73406	7.97852	8.32364	Detected	Detected	Detected	Detected	Detected	Detected	Detected	Detected	Detected	Detected	Detected	Detected	Detected	Detected	Detected	Hipk1	Mus musculus homeodomain interacting protein kinase 1 (Hipk1), mRNA [NM_010432]	FALSE	15257
A_30_P01021140	9.43415	17.944	15.2917	6.62446	9.2687	9.8454	3.9627	5.01162	3.04861	4.6086	3.87318	3.1914	150.839	8.35109	69.9246	2.85438	3.18578	2.59493	2.96572	3.18064	2.86891	2.94755	3.10633	2.61359	3.12305	2.80999	2.70258	7.12313	2.82606	6.00135	Not Detected	Not Detected	Not Detected	Not Detected	Detected	Not Detected	Not Detected	Not Detected	Detected	Not Detected	Not Detected	Not Detected	Not Detected	Not Detected	Not Detected		lincRNA:chr8:91471819-91551119 reverse strand	FALSE
A_55_P2086143	813.856	984.545	660.797	663.928	559.865	686.468	460.999	545.818	207.567	426.222	244.258	307.51	563.171	338.885	254.715	8.76085	8.87868	8.6314	9.45766	8.79001	8.52071	9.6371	9.47913	8.39682	9.77523	8.41339	9.74257	9.06401	8.57473	7.94761	Detected	Detected	Detected	Detected	Detected	Detected	Detected	Detected	Detected	Detected	Detected	Detected	Detected	Detected	Detected	Cyp39a1	Mus musculus cytochrome P450, family 39, subfamily a, polypeptide 1 (Cyp39a1), mRNA [NM_018887]	FALSE	56050
A_30_P01022210	13.1365	13.0966	15.2441	6.60521	9.23967	10.602	4.02569	3.7581	3.03507	3.07094	3.85393	3.17652	99.7614	8.33605	10.9716	3.08429	2.90196	2.57993	2.95888	3.17476	2.9488	2.95834	2.68884	2.60794	2.59423	2.78859	2.69092	6.49406	2.8206	2.98918	Not Detected	Not Detected	Not Detected	Not Detected	Detected	Not Detected	Not Detected	Not Detected	Not Detected	Not Detected	Not Detected	Not Detected	Not Detected	Not Detected	Not Detected		lincRNA:chr9:121207045-121269020 reverse strand	FALSE
A_55_P2033932	1044.65	1376.53	788.248	418.535	593.773	730.886	319.997	415.366	240.376	222.764	230.047	201.341	427.577	736.932	749.66	9.12552	9.37293	8.88737	8.80417	8.87172	8.61543	9.1107	9.08527	8.60631	8.81262	8.33335	9.08659	8.65542	9.69498	9.51873	Detected	Detected	Detected	Detected	Detected	Detected	Detected	Detected	Detected	Detected	Detected	Detected	Detected	Detected	Detected	Zzz3	Mus musculus zinc finger, ZZ domain containing 3 (Zzz3), transcript variant 2, mRNA [NM_001080755]	FALSE	108946
A_51_P111488	1108.03	1306.94	937.85	484.542	876.073	710.058	382.982	409.836	274.548	288.293	387.178	256.039	731.538	451.067	1024.8	9.21501	9.30354	9.14451	9.01898	9.42631	8.57116	9.37737	9.06456	8.80384	9.19246	9.06791	9.46875	9.42723	9.00141	9.96884	Detected	Detected	Detected	Detected	Detected	Detected	Detected	Detected	Detected	Detected	Detected	Detected	Detected	Detected	Detected	Gfod2	Mus musculus glucose-fructose oxidoreductase domain containing 2 (Gfod2), mRNA [NM_027469]	FALSE	70575
A_55_P2433218	5629.45	6873.74	5768.69	2477.32	4986.02	5034.67	1944.47	2421.39	2378.94	1389.62	2424.22	1141.08	3945.84	3249.26	4552.81	11.6235	11.7823	11.7909	11.3133	11.8342	11.4777	11.6814	11.6252	11.8297	11.508	11.6535	11.7115	11.8031	11.837	12.1103	Detected	Detected	Detected	Detected	Detected	Detected	Detected	Detected	Detected	Detected	Detected	Detected	Detected	Detected	Detected	Bloc1s6	Mus musculus biogenesis of organelles complex-1, subunit 6, pallidin (Bloc1s6), mRNA [NM_019788]	FALSE	18457
A_30_P01030870	8.0734	22.1813	15.1562	6.56685	9.18684	9.7997	13.0896	8.11641	5.04386	9.5153	8.57907	8.42797	78.2264	12.5641	11.0282	2.79396	3.43433	2.55191	2.94755	3.16368	2.86303	4.48968	3.6156	2.93193	4.12305	3.74114	4.19013	6.13107	3.51864	3.00305	Not Detected	Not Detected	Not Detected	Not Detected	Detected	Not Detected	Not Detected	Not Detected	Not Detected	Not Detected	Not Detected	Not Detected	Not Detected	Not Detected	Not Detected		lincRNA:chr5:23363666-23371611 reverse strand	FALSE
A_55_P2157676	132856	139181	86926.9	36949.6	50814.1	49505.3	48297.3	48001.5	48080.1	44971.4	59029.1	38530	60316.7	46714.4	90146.6	16.4433	16.4525	15.7858	15.1037	15.2847	15.0043	16.1082	15.7354	16.0024	16.2877	16.1495	16.6199	15.576	15.7137	16.5541	Detected	Detected	Detected	Detected	Detected	Detected	Detected	Detected	Detected	Detected	Detected	Detected	Detected	Detected	Detected	Wdr34	Mus musculus WD repeat domain 34 (Wdr34), mRNA [NM_001008498]	FALSE	71820
A_55_P2069781	11.3783	29.348	21.8803	6.54551	9.15103	12.9693	12.1405	11.5921	10.3663	7.75749	6.21657	7.83672	96.4731	21.7092	35.2472	2.96958	3.83008	3.83581	2.93966	3.15505	3.12554	4.38368	4.11627	3.87165	3.80625	3.35019	4.07816	6.44283	4.42142	4.93298	Not Detected	Not Detected	Not Detected	Not Detected	Detected	Not Detected	Not Detected	Not Detected	Not Detected	Not Detected	Detected	Not Detected	Not Detected	Not Detected	Not Detected			FALSE
A_30_P01019449	30.9001	18.4131	15.0956	6.53432	9.14284	21.5564	3.22388	3.69783	2.99116	3.03071	3.78989	3.12881	68.4107	8.28768	11.0669	4.12566	3.21057	2.53061	2.93622	3.15248	3.70448	2.67998	2.65474	2.5897	2.56788	2.72107	2.65521	5.93972	2.80384	3.01376	Detected	Not Detected	Not Detected	Not Detected	Detected	Not Detected	Not Detected	Not Detected	Not Detected	Not Detected	Not Detected	Not Detected	Not Detected	Not Detected	Not Detected		lincRNA:chr10:120336296-120354471 reverse strand	FALSE
A_55_P2137336	206.846	246.95	220.747	137.76	141.282	186.337	95.3624	113.303	92.1402	68.3306	103.702	40.6111	221.256	151.171	68.9428	6.81334	6.91956	7.02648	7.28512	6.92544	6.68034	7.3918	7.24666	7.20616	7.0506	7.17882	6.57741	7.67337	7.42814	5.98027	Detected	Detected	Detected	Detected	Detected	Detected	Detected	Detected	Detected	Detected	Detected	Detected	Detected	Detected	Detected	Mrfap1	Mus musculus Morf4 family associated protein 1 (Mrfap1), mRNA [NM_026242]	FALSE	67568
A_55_P2279572	40.6264	59.6228	39.5994	6.5133	9.11502	14.8101	16.3486	26.1144	12.5704	14.9212	10.3105	7.84355	82.54	21.7523	11.0862	4.50771	4.85116	4.5709	2.92957	3.1438	3.25644	4.8171	5.19049	4.19909	4.78763	3.99742	4.08056	6.21688	4.4242	3.01951	Detected	Not Detected	Not Detected	Not Detected	Detected	Not Detected	Not Detected	Detected	Not Detected	Not Detected	Detected	Not Detected	Detected	Not Detected	Not Detected	C79015	C79015 Mouse 3.5-dpc blastocyst cDNA Mus musculus cDNA clone J0059B03 3'. [C79015]	FALSE	97715
A_30_P01023723	14.4807	8.52154	15.0393	6.50297	9.09746	9.752	3.2006	5.02632	2.97318	3.01511	3.76392	3.11027	74.3979	8.26688	15.676	3.17131	2.70845	2.51223	2.92635	3.13955	2.85591	2.66282	3.10881	2.58223	2.55697	2.69862	2.64055	6.06129	2.79564	3.67265	Not Detected	Not Detected	Not Detected	Not Detected	Detected	Not Detected	Not Detected	Not Detected	Not Detected	Not Detected	Not Detected	Not Detected	Not Detected	Not Detected	Not Detected		lincRNA:chr12:72103832-72116875 forward strand	FALSE
A_30_P01033167	5.99433	15.4034	15.0226	6.49248	9.08418	9.74263	3.19293	3.66621	2.96745	3.0102	3.75544	3.10401	68.2755	8.26036	19.0586	2.55707	3.0359	2.50766	2.92265	3.13661	2.85463	2.6567	2.63658	2.57984	2.55365	2.69161	2.63662	5.9362	2.79258	3.96861	Not Detected	Not Detected	Not Detected	Not Detected	Detected	Not Detected	Not Detected	Not Detected	Not Detected	Not Detected	Not Detected	Not Detected	Not Detected	Not Detected	Not Detected		lincRNA:chr5:25168628-25185353 forward strand	FALSE
A_51_P168695	1279.91	1377.68	786.222	478.267	553.02	1071.91	162.262	257.32	198.606	205.576	232.99	159.887	343.709	447.099	371.359	9.42439	9.37469	8.88448	9.00371	8.77363	9.17616	8.15834	8.40794	8.32947	8.69761	8.35727	8.74169	8.34863	8.99051	8.52823	Detected	Detected	Detected	Detected	Detected	Detected	Detected	Detected	Detected	Detected	Detected	Detected	Detected	Detected	Detected	Mast4	Mus musculus microtubule associated serine/threonine kinase family member 4 (Mast4), mRNA [NM_175171]	FALSE	328329
A_30_P01027779	42.9602	42.2633	14.9891	6.47186	9.05885	12.4252	8.60264	3.6513	4.79799	5.31971	5.89619	8.33798	37.1464	8.24965	11.1191	4.58728	4.3663	2.49534	2.91638	3.12902	3.0857	3.85741	2.62938	2.89348	3.28675	3.29539	4.17604	4.99984	2.78817	3.02772	Detected	Not Detected	Not Detected	Not Detected	Not Detected	Not Detected	Not Detected	Not Detected	Not Detected	Not Detected	Detected	Not Detected	Not Detected	Not Detected	Not Detected		lincRNA:chr17:8719950-8783850 forward strand	FALSE
A_55_P2167530	11037.7	12349.7	5933.21	110.292	1009.31	3055.63	277.12	243.782	78.3271	302.257	97.4505	44.844	336.817	113.521	445.196	12.6387	12.6714	11.8314	6.97387	9.61647	10.7249	8.90552	8.33007	6.95779	9.26193	7.09055	6.7404	8.3165	7.0072	8.789	Detected	Detected	Detected	Detected	Detected	Detected	Detected	Detected	Detected	Detected	Detected	Detected	Detected	Detected	Detected	Scube3	signal peptide, CUB domain, EGF-like 3 [Source:MGI Symbol;Acc:MGI:3045253] [ENSMUST00000043503]	FALSE	268935
A_30_P01024579	8.65412	20.9242	14.958	7.58337	9.03319	21.8399	3.16344	4.4452	5.82202	2.99134	7.92744	3.08164	35.2474	10.499	11.1347	2.81896	3.36689	2.48561	3.14123	3.12215	3.7218	2.63632	3.01251	3.05941	2.54081	3.63819	2.62225	4.92129	3.28733	3.032	Not Detected	Not Detected	Not Detected	Not Detected	Not Detected	Not Detected	Not Detected	Not Detected	Not Detected	Not Detected	Not Detected	Not Detected	Not Detected	Not Detected	Not Detected		lincRNA:chr9:65368908-65377592 reverse strand	FALSE
A_52_P204689	726.039	750.858	758.993	362.257	442.501	553.977	210.355	279.258	259.476	169.485	238.674	172.899	463.49	339.494	476.727	8.60193	8.49151	8.83136	8.60371	8.47598	8.21614	8.52126	8.51984	8.72006	8.41406	8.38515	8.85791	8.78117	8.58025	8.88479	Detected	Detected	Detected	Detected	Detected	Detected	Detected	Detected	Detected	Detected	Detected	Detected	Detected	Detected	Detected	Map4k2	Mus musculus mitogen-activated protein kinase kinase kinase kinase 2 (Map4k2), mRNA [NM_009006]	FALSE	26412
A_55_P2218748	20.6335	28.7638	14.9288	6.42654	9.00875	9.68434	8.85704	10.8542	7.03535	4.74428	4.34533	7.21245	51.9017	19.3866	11.1412	3.55926	3.79802	2.47938	2.899	3.11617	2.84585	3.90444	4.01785	3.28097	3.15203	3.02183	3.94673	5.50912	4.22869	3.03382	Not Detected	Not Detected	Not Detected	Not Detected	Detected	Not Detected	Not Detected	Not Detected	Not Detected	Not Detected	Detected	Not Detected	Not Detected	Not Detected	Not Detected	C77488	H3037A08-5 NIA Mouse 15K cDNA Clone Set Mus musculus cDNA clone H3037A08 5'. [BG079202]	FALSE	30874
A_55_P2143616	31.0931	36.333	36.3009	9.09331	8.99619	9.67704	10.4805	18.1061	19.0889	5.77539	12.9184	6.23121	98.6312	13.7566	16.081	4.13408	4.15348	4.45419	3.3286	3.11319	2.84473	4.16143	4.70875	4.85709	3.38743	4.2904	3.71097	6.47639	3.65277	3.70986	Detected	Detected	Not Detected	Not Detected	Detected	Not Detected	Not Detected	Not Detected	Not Detected	Not Detected	Detected	Not Detected	Not Detected	Not Detected	Not Detected	Ccdc108	coiled-coil domain containing 108 [Source:MGI Symbol;Acc:MGI:2444274] [ENSMUST00000130489]	FALSE	241116
ERCC-00158_78	6.18079	5.47346	15.5171	6.65989	8.31341	8.12147	3.12251	3.71266	2.98624	3.07983	3.68217	3.09758	10.8673	8.65665	9.91699	2.58743	2.58241	2.68657	2.97638	2.84801	2.61559	2.61181	2.66329	2.58749	2.59991	2.63174	2.63256	2.8096	2.92265	2.75753	Not Detected	Not Detected	Not Detected	Not Detected	Not Detected	Not Detected	Not Detected	Not Detected	Not Detected	Not Detected	Not Detected	Not Detected	Not Detected	Not Detected	Not Detected		Unknown	pos
A_30_P01031589	5.91139	5.1645	14.8894	6.39508	8.97078	9.65603	3.12917	3.60335	2.91976	2.97041	3.68465	3.05573	50.2585	8.20098	11.1571	2.54377	2.53971	2.4777	2.88632	3.10574	2.8412	2.61605	2.60887	2.55909	2.52573	2.63399	2.60527	5.45538	2.76674	3.03822	Not Detected	Not Detected	Not Detected	Not Detected	Detected	Not Detected	Not Detected	Not Detected	Not Detected	Not Detected	Not Detected	Not Detected	Not Detected	Not Detected	Not Detected		lincRNA:chr5:77239012-77271614 forward strand	FALSE
A_30_P01033198	22.5106	33.5076	14.8774	6.38271	8.96234	10.0528	5.12953	5.36954	6.37225	2.96671	6.56709	3.05109	58.6074	8.19403	22.1536	3.68145	4.04162	2.47728	2.88103	3.1035	2.89511	3.17029	3.16861	3.15559	2.52236	3.41313	2.60251	5.69323	2.76244	4.20582	Not Detected	Not Detected	Not Detected	Not Detected	Detected	Not Detected	Not Detected	Not Detected	Not Detected	Not Detected	Detected	Not Detected	Not Detected	Not Detected	Not Detected		lincRNA:chr17:44503516-44504852 reverse strand	FALSE
A_52_P49014	6.22253	5.28375	15.4758	5.77017	7.82968	8.32127	3.20479	3.68605	3.00154	3.11233	3.73063	3.12192	10.5261	7.7147	8.96436	2.59414	2.55603	2.66675	2.6525	2.7081	2.63705	2.66573	2.64774	2.59409	2.62145	2.67177	2.64956	2.66728	2.62	2.60989	Not Detected	Not Detected	Not Detected	Not Detected	Not Detected	Not Detected	Not Detected	Not Detected	Not Detected	Not Detected	Not Detected	Not Detected	Not Detected	Not Detected	Not Detected	Shh	Mus musculus sonic hedgehog (Shh), mRNA [NM_009170]	FALSE	20423
A_55_P2110215	4946.71	5947.18	4181.54	2324.61	3317.93	3069.23	1653.33	1886.17	1232.1	1185.75	1685.19	901.464	2263.24	1746.79	3485.84	11.4359	11.5592	11.3115	11.2274	11.2615	10.7328	11.4468	11.2559	10.9118	11.27	11.1536	11.3682	11.0185	10.9375	11.7257	Detected	Detected	Detected	Detected	Detected	Detected	Detected	Detected	Detected	Detected	Detected	Detected	Detected	Detected	Detected	Ckap5	Mus musculus cytoskeleton associated protein 5 (Ckap5), transcript variant 1, mRNA [NM_001165989]	FALSE	75786
A_55_P2007205	83.587	103.634	51.1954	23.5455	17.0588	31.4467	29.1972	43.8013	44.924	48.9544	44.3289	27.7896	128.236	51.9606	43.1116	5.52192	5.65923	4.92667	4.77375	3.9998	4.22824	5.68315	5.91085	6.13003	6.54352	5.967	5.99145	6.88537	5.84091	5.23949	Detected	Detected	Detected	Not Detected	Detected	Not Detected	Not Detected	Detected	Not Detected	Detected	Detected	Not Detected	Detected	Detected	Detected		predicted pseudogene 10749 [Source:MGI Symbol;Acc:MGI:3647659] [ENSMUST00000063463]	FALSE
A_51_P204740	32184.5	40854.6	30320.8	24386.1	27580.1	28514.2	11474.2	16726.5	5656.83	10944.6	8273.54	5622.31	13591.7	31803	14150	14.2488	14.5013	14.207	14.5361	14.3445	14.0958	14.1478	14.2912	13.0356	14.3937	13.3546	14.0248	13.5516	15.1335	13.7651	Detected	Detected	Detected	Detected	Detected	Detected	Detected	Detected	Detected	Detected	Detected	Detected	Detected	Detected	Detected	Cd34	Mus musculus CD34 antigen (Cd34), transcript variant 2, mRNA [NM_133654]	FALSE	12490
A_55_P1991585	9751.09	9228.83	7209.32	4081.02	3399.57	3009.96	2458.82	3176.19	2161.53	1957.85	2668.73	1202.28	5593.45	2575.25	4974.34	12.4708	12.2477	12.1025	12.0268	11.2983	10.6961	12.0183	12.0027	11.6967	11.992	11.7793	11.7838	12.2986	11.4881	12.2291	Detected	Detected	Detected	Detected	Detected	Detected	Detected	Detected	Detected	Detected	Detected	Detected	Detected	Detected	Detected	Blvrb	Mus musculus biliverdin reductase B (flavin reductase (NADPH)) (Blvrb), mRNA [NM_144923]	FALSE	233016
A_55_P2158836	5.86547	5.11426	14.8167	6.31963	8.89678	9.58335	3.26842	3.56326	2.88719	2.94586	3.63536	3.02527	65.2645	12.2457	11.1824	2.53632	2.53202	2.47509	2.85115	3.08242	2.82833	2.71013	2.59194	2.54459	2.50056	2.59818	2.58788	5.86474	3.48659	3.0459	Not Detected	Not Detected	Not Detected	Not Detected	Detected	Not Detected	Not Detected	Not Detected	Not Detected	Not Detected	Not Detected	Not Detected	Not Detected	Not Detected	Not Detected	4930547C10Rik	Mus musculus RIKEN cDNA 4930547C10 gene (4930547C10Rik), mRNA [NM_026652]	FALSE	68274
A_55_P2086797	5.86028	5.10809	115.114	6.3093	8.88998	9.5739	3.68919	3.55799	2.88316	2.94272	7.73593	5.02994	45.3565	9.67727	64.109	2.53572	2.53107	6.08257	2.84562	3.07846	2.82686	2.89456	2.58956	2.54276	2.49793	3.60668	3.40214	5.29564	3.16737	5.86543	Not Detected	Not Detected	Not Detected	Not Detected	Not Detected	Detected	Not Detected	Not Detected	Detected	Not Detected	Not Detected	Not Detected	Not Detected	Not Detected	Not Detected	Olfr462	Mus musculus olfactory receptor 462 (Olfr462), mRNA [NM_146411]	FALSE	258406
A_55_P2170350	114.208	84.7944	159.487	162.884	8.87895	9.56465	153.328	96.4909	55.0192	132.974	61.4246	116.853	122.071	623.596	38.9094	5.97462	5.36096	6.56595	7.50708	3.07384	2.82539	8.07473	7.02972	6.44174	8.05641	6.43043	8.24797	6.80958	9.47096	5.08671	Detected	Detected	Detected	Detected	Detected	Detected	Not Detected	Detected	Not Detected	Detected	Detected	Not Detected	Detected	Detected	Detected	Klra22	Mus musculus killer cell lectin-like receptor subfamily A, member 22 (Klra22), mRNA [NM_053152]	FALSE	93969
A_30_P01021693	6.05086	7.99566	14.7934	6.28856	8.86955	9.54885	3.20249	3.54812	2.87499	2.93703	3.61635	3.01405	44.5691	8.13688	11.1731	2.56649	2.69338	2.47446	2.83736	3.06907	2.82186	2.66432	2.58546	2.53892	2.49301	2.58524	2.58071	5.27137	2.73854	3.04378	Not Detected	Not Detected	Not Detected	Not Detected	Not Detected	Not Detected	Not Detected	Not Detected	Not Detected	Not Detected	Not Detected	Not Detected	Not Detected	Not Detected	Not Detected		lincRNA:chr14:76912477-76931702 forward strand	FALSE
ERCC-00042_60	6.86434	5.78597	15.5029	5.58375	7.4534	8.32938	3.09401	3.5946	3.06227	3.07028	3.6619	3.07904	10.6513	7.97004	9.92359	2.70269	2.61814	2.67963	2.60796	2.63075	2.63803	2.59575	2.60538	2.61898	2.59372	2.61752	2.62042	2.71143	2.68609	2.75887	Not Detected	Not Detected	Not Detected	Not Detected	Not Detected	Not Detected	Not Detected	Not Detected	Not Detected	Not Detected	Not Detected	Not Detected	Not Detected	Not Detected	Not Detected		Unknown	pos
A_51_P106952	3028.01	3155.46	2387.34	976.176	1220.58	2635.18	499.561	732.785	628.987	495.991	688.908	346.946	1251.43	1192.65	1309.27	10.6997	10.5951	10.4873	10.0086	9.87791	10.4931	9.75496	9.90923	9.98713	9.99439	9.89023	9.9152	10.2057	10.3876	10.3275	Detected	Detected	Detected	Detected	Detected	Detected	Detected	Detected	Detected	Detected	Detected	Detected	Detected	Detected	Detected	Rbm26	Mus musculus RNA binding motif protein 26 (Rbm26), mRNA [NM_134077]	FALSE	74213
A_30_P01024335	5.83947	9.56068	14.7745	6.25672	8.84573	9.52094	3.7461	7.57962	2.86315	2.92919	3.59846	3.00407	44.0366	8.12073	11.161	2.53233	2.74247	2.47402	2.82358	3.06075	2.81709	2.90742	3.53123	2.53341	2.48736	2.57196	2.57451	5.25301	2.73335	3.03955	Not Detected	Not Detected	Not Detected	Not Detected	Not Detected	Not Detected	Not Detected	Not Detected	Not Detected	Not Detected	Not Detected	Not Detected	Not Detected	Not Detected	Not Detected		lincRNA:chr16:59557120-59602070 forward strand	FALSE
A_55_P2335045	5.83579	7.45272	14.7693	6.24405	8.83635	9.51076	3.34618	3.53085	2.8594	2.92671	3.59295	3.00102	34.4583	151.885	11.1643	2.5318	2.67828	2.47385	2.81709	3.05707	2.81572	2.774	2.57749	2.53124	2.48553	2.5681	2.57223	4.88784	7.43611	3.04089	Not Detected	Not Detected	Not Detected	Not Detected	Not Detected	Not Detected	Not Detected	Not Detected	Not Detected	Not Detected	Not Detected	Not Detected	Not Detected	Detected	Not Detected	Gm2824	Mus musculus 12 days embryo spinal ganglion cDNA, RIKEN full-length enriched library, clone:D130064A21 product:weakly similar to hypothetical protein 3 [Homo sapiens], full insert sequence. [AK083927]	FALSE	100040529
A_30_P01029862	5.83303	20.7678	14.7643	10.9333	8.83578	9.49827	7.72431	7.77104	4.8226	6.42945	10.9113	7.37888	53.7131	25.7223	11.1611	2.53127	3.35403	2.47361	3.56811	3.05659	2.81288	3.68757	3.55987	2.8969	3.53248	4.06731	3.98305	5.56061	4.72071	3.03991	Not Detected	Not Detected	Not Detected	Not Detected	Detected	Not Detected	Not Detected	Not Detected	Not Detected	Not Detected	Not Detected	Not Detected	Not Detected	Not Detected	Not Detected		lincRNA:chr5:120269342-120279542 reverse strand	FALSE
A_30_P01027625	5.83057	5.06761	14.7606	6.22642	8.82527	9.48599	3.03846	3.5232	2.85214	2.92255	3.58237	2.99519	39.551	8.10303	11.1591	2.53084	2.52486	2.47345	2.80955	3.0514	2.81071	2.5628	2.57375	2.52741	2.4823	2.56043	2.56817	5.09168	2.72704	3.03891	Not Detected	Not Detected	Not Detected	Not Detected	Not Detected	Not Detected	Not Detected	Not Detected	Not Detected	Not Detected	Not Detected	Not Detected	Not Detected	Not Detected	Not Detected		lincRNA:chr8:113968152-113973727 forward strand	FALSE
ERCC-00002_129	6.37459	5.58786	15.8599	5.64088	7.57054	8.66308	3.30599	3.60406	3.07296	3.08868	3.67523	3.57941	10.8039	8.0022	9.62438	2.61887	2.59823	2.93987	2.62127	2.65378	2.68097	2.73817	2.60924	2.62358	2.60608	2.62691	3.01293	2.77544	2.6949	2.70453	Not Detected	Not Detected	Not Detected	Not Detected	Not Detected	Not Detected	Not Detected	Not Detected	Not Detected	Not Detected	Not Detected	Not Detected	Not Detected	Not Detected	Not Detected		Unknown	pos
A_52_P604735	21.4665	39.7298	14.7541	6.2076	8.81294	9.4646	4.58385	3.51613	2.84554	2.91846	3.57178	3.89508	30.8998	23.6522	11.156	3.61333	4.28682	2.47329	2.80326	3.04684	2.80686	3.06263	2.57013	2.52367	2.4784	2.55261	3.12786	4.73988	4.56981	3.03809	Not Detected	Not Detected	Not Detected	Not Detected	Not Detected	Not Detected	Not Detected	Not Detected	Not Detected	Not Detected	Detected	Not Detected	Not Detected	Not Detected	Not Detected	Fbxl2	F-box and leucine-rich repeat protein 2 [Source:MGI Symbol;Acc:MGI:1919429] [ENSMUST00000117537]	FALSE	72179
A_30_P01020302	11.3536	14.6961	14.7516	6.1982	8.80637	9.45462	3.5218	3.51304	5.19251	3.0684	6.23979	2.98806	59.4368	8.08732	11.1477	2.96743	2.99329	2.47325	2.79868	3.04474	2.80497	2.85169	2.56873	2.95574	2.59251	3.35531	2.56291	5.71517	2.72142	3.03556	Not Detected	Not Detected	Not Detected	Not Detected	Detected	Not Detected	Not Detected	Not Detected	Not Detected	Not Detected	Not Detected	Not Detected	Not Detected	Not Detected	Not Detected		lincRNA:chr12:110944403-110988678 reverse strand	FALSE
A_55_P2083725	33.1427	39.3458	24.0869	15.7975	12.4841	20.5278	9.31578	16.9181	12.1734	9.72721	14.5069	4.49975	61.1009	23.794	24.7502	4.22304	4.27029	3.94623	4.14756	3.56398	3.64348	3.9824	4.6141	4.14695	4.15969	4.43875	3.27555	5.76235	4.58275	4.37942	Detected	Not Detected	Not Detected	Not Detected	Detected	Not Detected	Not Detected	Not Detected	Not Detected	Not Detected	Detected	Not Detected	Not Detected	Not Detected	Not Detected			FALSE
A_30_P01023984	2341.24	2544.05	2128.26	1054.04	1221.23	1570.24	794.626	1026.38	870.397	783.523	962.967	667.079	1101.3	919.615	1893.81	10.3021	10.2674	10.3195	10.1148	9.87986	9.72949	10.4193	10.3911	10.4379	10.6696	10.3661	10.9187	10.0192	10.0192	10.8671	Detected	Detected	Detected	Detected	Detected	Detected	Detected	Detected	Detected	Detected	Detected	Detected	Detected	Detected	Detected		lincRNA:chr18:32389815-32392082 forward strand	FALSE
A_55_P2184108	19.9052	12.0267	14.748	6.17341	8.7875	9.42497	6.72966	3.50434	2.83312	4.15904	3.55305	2.98213	48.1485	24.5642	11.1439	3.5106	2.84632	2.47321	2.78825	3.03764	2.79916	3.49416	2.56475	2.51599	3.032	2.53868	2.55888	5.39041	4.63801	3.03453	Not Detected	Not Detected	Not Detected	Not Detected	Not Detected	Not Detected	Not Detected	Not Detected	Not Detected	Not Detected	Not Detected	Not Detected	Not Detected	Not Detected	Not Detected	Gm10589	Mus musculus 0 day neonate thymus cDNA, RIKEN full-length enriched library, clone:A430090E23 product:hypothetical protein, full insert sequence. [AK138846]	FALSE	100037281
A_55_P1958097	263155	235470	287857	86513.1	51426	89999.4	116545	155401	171913	73457.6	171067	56158.3	197110	135517	129469	17.4885	17.321	17.7056	16.3533	15.3107	15.9736	17.2717	17.4207	17.5897	16.9476	17.463	17.0478	17.4011	17.3752	17.069	Detected	Detected	Detected	Detected	Detected	Detected	Detected	Detected	Detected	Detected	Detected	Detected	Detected	Detected	Detected	Eno1	Mus musculus enolase 1, alpha non-neuron (Eno1), mRNA [NM_023119]	FALSE	13806
A_55_P1962224	636.544	780.219	412.178	309.097	315.204	367.175	167.957	168.614	79.985	147.511	124.745	115.882	203.126	241.679	367.514	8.40734	8.54853	7.92806	8.38127	8.00709	7.62324	8.21171	7.80811	6.98899	8.21139	7.4559	8.23388	7.55291	8.11233	8.51208	Detected	Detected	Detected	Detected	Detected	Detected	Detected	Detected	Detected	Detected	Detected	Detected	Detected	Detected	Detected	Afap1l2	Mus musculus actin filament associated protein 1-like 2 (Afap1l2), transcript variant 3, mRNA [NM_146102]	FALSE	226250
A_30_P01018954	5.82386	5.04229	14.7478	6.14992	8.7796	9.40554	4.89503	3.49774	2.82492	2.90837	3.54102	2.97777	31.9216	10.0043	11.1413	2.52976	2.52077	2.47317	2.77952	3.03513	2.79531	3.12164	2.56169	2.51067	2.47345	2.52948	2.55636	4.78049	3.21643	3.03407	Not Detected	Not Detected	Not Detected	Not Detected	Not Detected	Not Detected	Not Detected	Not Detected	Not Detected	Not Detected	Not Detected	Not Detected	Not Detected	Not Detected	Not Detected		lincRNA:chr11:97457180-97487074 reverse strand	FALSE
A_55_P1952434	6832.58	8152.57	6674.28	4525.33	7151.2	5936.02	3417.13	3943.92	3010.9	2169.83	3521.44	1345.67	4759.04	4716.14	6938.78	11.9293	12.0484	11.991	12.1784	12.3654	11.7237	12.4682	12.2932	12.1653	12.1371	12.1572	11.9492	12.054	12.35	12.7077	Detected	Detected	Detected	Detected	Detected	Detected	Detected	Detected	Detected	Detected	Detected	Detected	Detected	Detected	Detected	Tm2d1	Mus musculus TM2 domain containing 1 (Tm2d1), mRNA [NM_053157]	FALSE	94043
A_55_P1955242	191467	208250	170000	35251.9	53205	49147	104276	136859	91425.7	94511.5	100335	64152.9	171259	99488.4	66476.1	16.9878	17.0916	16.7988	15.0357	15.3519	14.9935	17.1486	17.2337	16.8324	17.2266	16.8475	17.1985	17.162	16.9196	16.1169	Detected	Detected	Detected	Detected	Detected	Detected	Detected	Detected	Detected	Detected	Detected	Detected	Detected	Detected	Detected			FALSE
A_55_P1985950	927.39	1597.19	721.764	584.669	373.934	848.892	242.603	181.942	112.92	181.442	199.05	107.763	248.52	694.337	271.148	8.95041	9.58883	8.75008	9.28559	8.23583	8.8413	8.7169	7.9153	7.50354	8.50955	8.13569	8.12538	7.85435	9.61328	8.04851	Detected	Detected	Detected	Detected	Detected	Detected	Detected	Detected	Detected	Detected	Detected	Detected	Detected	Detected	Detected	Xpnpep2	Mus musculus X-prolyl aminopeptidase (aminopeptidase P) 2, membrane-bound (Xpnpep2), transcript variant 1, mRNA [NM_133213]	FALSE	170745
A_55_P2011091	136.921	140.181	173.213	33.4913	40.3485	31.5848	63.6031	76.4301	74.5741	49.0756	79.6865	48.29	149.237	81.1507	68.5044	6.23779	6.12032	6.68818	5.30558	5.21838	4.23515	6.8031	6.69875	6.88593	6.54592	6.79744	6.85117	7.10608	6.50121	5.97115	Detected	Detected	Detected	Detected	Detected	Detected	Not Detected	Detected	Detected	Detected	Detected	Not Detected	Detected	Detected	Detected	Gm1604A	PREDICTED: Mus musculus predicted gene 1604A (Gm1604A), misc_RNA [XR_142380]	FALSE	100040822
A_55_P2186085	1236.18	1546.1	1193.03	1057.36	1177.19	1140.54	688.687	723.893	529.285	539.138	601.174	394.527	806.405	1286.01	998.704	9.37011	9.53778	9.49359	10.1199	9.82649	9.26373	10.2202	9.88921	9.73592	10.1212	9.70167	10.1203	9.57053	10.4959	9.93206	Detected	Detected	Detected	Detected	Detected	Detected	Detected	Detected	Detected	Detected	Detected	Detected	Detected	Detected	Detected	Atp11c	Mus musculus ATPase, class VI, type 11C (Atp11c), transcript variant 1, mRNA [NM_001037863]	FALSE	320940
A_30_P01032907	17.7304	20.2823	14.7627	6.11591	8.78184	9.37679	2.98706	3.8771	8.16139	2.9047	7.18883	2.97425	35.3495	15.3522	11.1528	3.37508	3.32327	2.47357	2.76473	3.03573	2.78938	2.52965	2.76131	3.48659	2.47321	3.51624	2.55394	4.92522	3.83497	3.03728	Not Detected	Not Detected	Not Detected	Not Detected	Not Detected	Not Detected	Not Detected	Not Detected	Not Detected	Not Detected	Not Detected	Not Detected	Not Detected	Not Detected	Not Detected		lincRNA:chr5:106353430-106353843 forward strand	FALSE
A_30_P01029867	5.83793	5.03944	14.7683	6.11075	8.77908	9.367	2.98517	3.4892	5.19871	2.90453	3.51913	2.97414	64.1364	14.4214	11.1509	2.53213	2.52025	2.47381	2.76291	3.03492	2.78778	2.52795	2.55779	2.95665	2.47317	2.50512	2.55377	5.83774	3.72512	3.03645	Not Detected	Not Detected	Not Detected	Not Detected	Detected	Not Detected	Not Detected	Not Detected	Not Detected	Not Detected	Not Detected	Not Detected	Not Detected	Not Detected	Not Detected		lincRNA:chr2:104398943-104412968 forward strand	FALSE
A_55_P2046852	72.8718	82.244	62.4255	17.0937	35.0198	45.8493	17.0921	56.0016	35.0705	15.5936	34.3498	13.8967	70.8648	147.888	46.2834	5.33227	5.31763	5.20304	4.27407	5.02166	4.74913	4.88897	6.25644	5.75388	4.85217	5.60398	4.9546	5.98977	7.39656	5.35693	Detected	Detected	Not Detected	Not Detected	Detected	Not Detected	Not Detected	Detected	Not Detected	Detected	Detected	Not Detected	Detected	Detected	Detected	Gata1	Mus musculus GATA binding protein 1 (Gata1), mRNA [NM_008089]	FALSE	14460
A_55_P1965358	198.468	243.212	83.4002	73.7081	85.2014	109.959	64.7656	54.4371	51.8605	74.3449	87.6933	62.2295	112.677	96.2164	58.1089	6.75172	6.89487	5.63074	6.4036	6.21417	5.93737	6.8312	6.21848	6.34812	7.1854	6.93603	7.24878	6.69078	6.76356	5.70832	Detected	Detected	Detected	Detected	Detected	Detected	Detected	Detected	Detected	Detected	Detected	Detected	Detected	Detected	Detected	9430091E24Rik	Mus musculus 4 days neonate male adipose cDNA, RIKEN full-length enriched library, clone:B430210D09 product:unclassifiable, full insert sequence. [AK080922]	FALSE	434350
A_55_P2108825	5.84945	8.06747	14.7854	6.1017	8.78949	9.36238	4.40921	3.48884	2.80498	2.90479	3.51293	2.97563	32.2937	10.7921	11.1666	2.53397	2.69523	2.47424	2.75923	3.03822	2.78629	3.03033	2.55757	2.49182	2.47325	2.49352	2.5549	4.79641	3.32231	3.04189	Not Detected	Not Detected	Not Detected	Not Detected	Not Detected	Not Detected	Not Detected	Not Detected	Not Detected	Not Detected	Not Detected	Not Detected	Not Detected	Not Detected	Not Detected			FALSE
A_52_P95577	5.8544	5.04447	14.7925	6.10056	8.79769	9.36082	2.97942	3.48919	2.80368	2.90506	3.51127	2.97657	24.7205	8.03467	11.18	2.53461	2.52115	2.47442	2.75877	3.04145	2.78575	2.52231	2.55775	2.49062	2.47329	2.49073	2.55547	4.45955	2.70448	3.04538	Not Detected	Not Detected	Not Detected	Not Detected	Not Detected	Not Detected	Not Detected	Not Detected	Not Detected	Not Detected	Not Detected	Not Detected	Not Detected	Not Detected	Not Detected	Skint2	Mus musculus selection and upkeep of intraepithelial T cells 2 (Skint2), mRNA [NM_177865]	FALSE	329919
A_30_P01021023	5.85923	5.04691	14.7995	6.09876	8.79909	9.36231	2.97855	3.48976	2.80246	3.47991	5.21037	2.97757	42.213	8.03486	11.1842	2.53552	2.5215	2.47468	2.75792	3.04189	2.78621	2.52132	2.55809	2.48963	2.88032	3.17687	2.55622	5.18873	2.70458	3.04637	Not Detected	Not Detected	Not Detected	Not Detected	Not Detected	Not Detected	Not Detected	Not Detected	Not Detected	Not Detected	Not Detected	Not Detected	Not Detected	Not Detected	Not Detected		lincRNA:chr17:88890039-88905680 forward strand	FALSE
A_66_P114577	12.1419	19.8764	14.8067	6.09905	8.8047	9.36422	11.1807	18.5969	10.9039	6.14921	10.5437	11.2206	83.2126	20.1991	11.8627	3.01963	3.29813	2.47485	2.75797	3.04405	2.78678	4.25911	4.74447	3.9559	3.46898	4.01989	4.62782	6.22779	4.30071	3.21433	Not Detected	Not Detected	Not Detected	Not Detected	Detected	Not Detected	Not Detected	Detected	Not Detected	Not Detected	Not Detected	Not Detected	Not Detected	Not Detected	Not Detected	Olfr616	Mus musculus olfactory receptor 616 (Olfr616), mRNA [NM_147099]	FALSE	259103
A_55_P2176989	5.86993	5.05234	14.8155	6.09781	8.81264	9.36614	4.93523	4.52046	2.80053	6.78348	3.50782	3.98723	51.5973	8.03697	11.2158	2.5371	2.52236	2.47503	2.75761	3.04637	2.78741	3.1303	3.02522	2.48802	3.60948	2.48544	3.14927	5.49839	2.70523	3.05334	Not Detected	Not Detected	Not Detected	Not Detected	Detected	Not Detected	Not Detected	Not Detected	Not Detected	Not Detected	Not Detected	Not Detected	Not Detected	Not Detected	Not Detected	Stx8	Mus musculus syntaxin 8 (Stx8), mRNA [NM_018768]	FALSE	55943
A_30_P01025937	17.9656	21.6148	14.8243	6.09753	8.82215	9.36951	2.97728	3.49297	2.79977	2.90809	3.50716	3.07346	21.0258	15.6976	11.2303	3.38998	3.40406	2.47532	2.75734	3.05044	2.78817	2.52007	2.55961	2.48745	2.47341	2.48438	2.61636	4.23811	3.87002	3.05728	Not Detected	Not Detected	Not Detected	Not Detected	Not Detected	Not Detected	Not Detected	Not Detected	Not Detected	Not Detected	Not Detected	Not Detected	Not Detected	Not Detected	Not Detected		lincRNA:chr16:50715231-50841124 forward strand	FALSE
A_55_P1955078	3397.21	4040.29	1868.45	1095.24	1883.91	2867.87	783.917	810.642	773.658	708.992	841.404	731.095	1070.05	1982.16	1400.56	10.8726	10.9734	10.1365	10.1708	10.4819	10.6237	10.4011	10.0577	10.2817	10.5333	10.1778	11.0482	9.97537	11.1198	10.4208	Detected	Detected	Detected	Detected	Detected	Detected	Detected	Detected	Detected	Detected	Detected	Detected	Detected	Detected	Detected	Tmem149	Mus musculus transmembrane protein 149 (Tmem149), mRNA [NM_145580]	FALSE	101883
ERCC-00018_67	42.4092	30.4106	15.3152	76.219	9.12765	10.0034	52.7134	36.936	19.7662	37.0294	23.1708	37.7114	17.9001	164.937	18.088	4.56792	3.89194	2.60303	6.4579	3.14744	2.88889	6.5424	5.68755	4.907	6.13808	5.05652	6.45938	4.02841	7.56765	3.88938	Detected	Detected	Detected	Detected	Not Detected	Not Detected	Not Detected	Detected	Not Detected	Detected	Detected	Not Detected	Detected	Detected	Detected		Unknown	pos
A_52_P438082	2597.04	2454.48	2506.99	1087.59	1836.38	2005.68	802.474	1206.52	1477	591.378	1553.45	367.806	1695.91	1557.48	1109.12	10.4664	10.2172	10.5621	10.161	10.4365	10.0774	10.4318	10.626	11.1728	10.2625	11.0381	10.0045	10.6077	10.778	10.0942	Detected	Detected	Detected	Detected	Detected	Detected	Detected	Detected	Detected	Detected	Detected	Detected	Detected	Detected	Detected	Cebpg	Mus musculus CCAAT/enhancer binding protein (C/EBP), gamma (Cebpg), mRNA [NM_009884]	FALSE	12611
A_66_P114169	37.9388	45.6265	14.8652	15.681	28.3923	9.39603	12.8998	10.4081	11.6107	9.32057	10.958	9.91495	67.4577	22.763	11.3033	4.41084	4.47582	2.47673	4.13468	4.73216	2.79385	4.46999	3.95915	4.07042	4.09256	4.07443	4.43988	5.92085	4.50402	3.07377	Detected	Not Detected	Not Detected	Not Detected	Detected	Not Detected	Not Detected	Not Detected	Not Detected	Not Detected	Detected	Not Detected	Not Detected	Not Detected	Not Detected	Gm7904	Mus musculus predicted gene 7904 (Gm7904), non-coding RNA [NR_003372]	FALSE	666043
A_55_P1957613	92975.7	95129	81554.2	37430.2	46950.7	37567.7	33475.6	41828.6	39180.7	21362.3	42388.5	15977.4	57332.7	51893.3	55876.2	15.8871	15.868	15.6798	15.1245	15.1571	14.5696	15.5803	15.5631	15.7399	15.2831	15.6838	15.4452	15.4961	15.915	15.8435	Detected	Detected	Detected	Detected	Detected	Detected	Detected	Detected	Detected	Detected	Detected	Detected	Detected	Detected	Detected	Ak2	Mus musculus adenylate kinase 2 (Ak2), nuclear gene encoding mitochondrial protein, transcript variant 2, mRNA [NM_016895]	FALSE	11637
A_55_P2109347	249.052	269.053	156.021	46.3716	136.906	141.038	65.9405	58.4745	70.8258	42.8229	83.7303	28.9716	118.537	145.169	98.0584	7.08533	7.04479	6.53556	5.75913	6.87918	6.29512	6.85797	6.31552	6.81424	6.35025	6.87021	6.04918	6.76337	7.36654	6.51408	Detected	Detected	Detected	Detected	Detected	Detected	Detected	Detected	Detected	Detected	Detected	Detected	Detected	Detected	Detected	Dot1l	DOT1-like, histone H3 methyltransferase (S. cerevisiae) [Source:MGI Symbol;Acc:MGI:2143886] [ENSMUST00000149394]	FALSE	208266
A_30_P01018787	5.92727	10.9053	14.9023	6.12324	8.90632	9.43427	6.044	3.50945	2.79858	5.21268	3.50983	3.00332	56.2937	23.5438	11.3782	2.54678	2.7963	2.47817	2.76845	3.08583	2.80103	3.35224	2.56702	2.48659	3.26263	2.48858	2.57395	5.62972	4.56072	3.09511	Not Detected	Not Detected	Not Detected	Not Detected	Detected	Not Detected	Not Detected	Not Detected	Not Detected	Not Detected	Not Detected	Not Detected	Not Detected	Not Detected	Not Detected		lincRNA:chr14:65720392-65769859 reverse strand	FALSE
A_30_P01030780	26.0393	26.9998	19.8064	11.6526	8.92299	30.095	16.2156	23.3396	15.9827	15.5285	13.9216	11.301	9.97496	30.6687	18.5491	3.89215	3.69661	3.72972	3.65983	3.09069	4.16842	4.80685	5.051	4.58562	4.84579	4.38701	4.63984	2.52894	5.011	3.92746	Not Detected	Detected	Not Detected	Not Detected	Not Detected	Not Detected	Not Detected	Detected	Not Detected	Not Detected	Detected	Not Detected	Detected	Not Detected	Detected		lincRNA:chr7:91300649-91302183 forward strand	FALSE
A_30_P01018803	20.5943	30.4767	16.0933	14.5722	8.94023	25.2141	18.036	13.531	7.69127	5.49328	15.7177	17.2064	10.064	38.3038	18.7556	3.55633	3.89547	3.19021	4.02386	3.09561	3.92008	4.96913	4.3217	3.40002	3.32666	4.54181	5.26167	2.54584	5.38257	3.94419	Not Detected	Not Detected	Detected	Not Detected	Not Detected	Not Detected	Not Detected	Not Detected	Not Detected	Not Detected	Detected	Not Detected	Detected	Not Detected	Not Detected		lincRNA:chr13:74743335-74754728 reverse strand	FALSE
A_30_P01018668	24.0988	28.6175	14.9444	6.14796	8.95887	9.48886	2.99007	7.90637	4.71999	6.12245	6.26714	5.05957	9.99357	8.09239	11.4715	3.77564	3.79238	2.48186	2.77843	3.10265	2.81102	2.53224	3.5812	2.88177	3.46196	3.36081	3.40883	2.53177	2.72336	3.11648	Not Detected	Not Detected	Not Detected	Not Detected	Not Detected	Not Detected	Not Detected	Not Detected	Not Detected	Not Detected	Detected	Not Detected	Not Detected	Not Detected	Not Detected		lincRNA:chr11:119794849-119803349 reverse strand	FALSE
A_55_P2111292	653.446	710.265	447.322	456.109	604.031	464.965	287.412	299.547	178.872	219.204	179.226	114.398	421.734	255.912	588.591	8.44278	8.41475	8.04486	8.93076	8.90272	7.96195	8.961	8.60938	8.17944	8.79167	7.97515	8.21647	8.63324	8.19646	9.17	Detected	Detected	Detected	Detected	Detected	Detected	Detected	Detected	Detected	Detected	Detected	Detected	Detected	Detected	Detected	3110009E18Rik	Mus musculus RIKEN cDNA 3110009E18 gene (3110009E18Rik), transcript variant 2, mRNA [NM_001172074]	FALSE	73103
A_55_P2084601	11.8988	12.0527	14.9741	6.16968	8.99919	9.5357	2.99635	3.52938	2.80258	2.93145	3.52047	3.02703	10.0138	8.11342	11.5537	3.00298	2.84794	2.49021	2.78729	3.1136	2.81988	2.53696	2.57694	2.48976	2.48915	2.50761	2.58893	2.53512	2.73078	3.13419	Not Detected	Not Detected	Not Detected	Not Detected	Not Detected	Not Detected	Not Detected	Not Detected	Not Detected	Not Detected	Not Detected	Not Detected	Not Detected	Not Detected	Not Detected			FALSE
A_55_P1956687	456.539	525.582	261.747	130.531	155.067	248.975	135.368	171.413	118.733	81.5012	154.934	116.234	176.316	237.897	223	7.92317	7.98306	7.27646	7.20862	7.0506	7.06885	7.90018	7.83414	7.5751	7.32514	7.7766	8.23963	7.34335	8.0852	7.74461	Detected	Detected	Detected	Detected	Detected	Detected	Detected	Detected	Detected	Detected	Detected	Detected	Detected	Detected	Detected	Rab37	Mus musculus RAB37, member of RAS oncogene family (Rab37), transcript variant 2, mRNA [NM_001163753]	FALSE	58222
A_51_P104681	6.19863	5.72061	15.3739	5.98228	7.4831	7.87322	3.07233	3.54189	2.94155	3.04448	3.67744	3.03524	10.453	8.06446	9.41647	2.59051	2.61224	2.62298	2.71362	2.63596	2.58869	2.58316	2.58287	2.56864	2.57697	2.6283	2.59385	2.6416	2.71355	2.67299	Not Detected	Not Detected	Not Detected	Not Detected	Not Detected	Not Detected	Not Detected	Not Detected	Not Detected	Not Detected	Not Detected	Not Detected	Not Detected	Not Detected	Not Detected	Krtap6-5	Mus musculus keratin associated protein 6-5 (Krtap6-5), mRNA [NM_130856]	FALSE	68484
A_55_P2124736	11072.4	18112.2	9508.56	3999.91	5729.4	10687.7	2624.95	3962.2	682.35	1869.33	1370.5	607.372	1398.42	1245.06	1796.65	12.6441	13.2242	12.5091	11.9989	12.0332	12.6094	12.12	12.2991	10.0948	11.9277	10.8588	10.7667	10.3599	10.448	10.7855	Detected	Detected	Detected	Detected	Detected	Detected	Detected	Detected	Detected	Detected	Detected	Detected	Detected	Detected	Detected	Col14a1	Mus musculus collagen, type XIV, alpha 1 (Col14a1), mRNA [NM_181277]	FALSE	12818
A_52_P180335	6656	6913.34	6128	2625.94	4772.33	4717.81	3012.56	3375.39	3278.04	2063.02	3345.45	1107.31	4059.53	4150.79	3233.03	11.8739	11.7901	11.8797	11.3897	11.7729	11.3714	12.2964	12.0915	12.274	12.0724	12.097	11.667	11.8444	12.1689	11.6222	Detected	Detected	Detected	Detected	Detected	Detected	Detected	Detected	Detected	Detected	Detected	Detected	Detected	Detected	Detected	Mrpl28	Mus musculus mitochondrial ribosomal protein L28 (Mrpl28), nuclear gene encoding mitochondrial protein, mRNA [NM_024227]	FALSE	68611
A_55_P2051429	806.084	946.049	871.572	310.546	345.21	258.194	480.481	467.594	700.727	262.534	658.926	193.242	695.902	464.343	88.2281	8.74977	8.82466	9.03847	8.39078	8.13242	7.12042	9.69585	9.26014	10.131	9.05845	9.83513	9.02374	9.35348	9.04171	6.34748	Detected	Detected	Detected	Detected	Detected	Detected	Detected	Detected	Detected	Detected	Detected	Detected	Detected	Detected	Detected			FALSE
A_51_P101765	143.555	154.394	168.98	34.63	71.6822	125.678	52.4692	79.6263	57.6918	33.5565	56.1788	18.1159	96.2619	105.677	37.6437	6.31053	6.26032	6.6493	5.3555	5.9919	6.12791	6.53394	6.7654	6.5097	5.99731	6.30719	5.33516	6.4397	6.89462	5.03302	Detected	Detected	Detected	Detected	Detected	Detected	Detected	Detected	Not Detected	Detected	Detected	Detected	Detected	Detected	Detected	Smarcd1	Mus musculus SWI/SNF related, matrix associated, actin dependent regulator of chromatin, subfamily d, member 1 (Smarcd1), mRNA [NM_031842]	FALSE	83797
A_52_P222230	1057.09	1547.11	1019.91	744.849	850.177	5191.88	395.413	888.919	710.458	622.985	519.009	323.963	1180.9	962.413	859.15	9.14396	9.53809	9.26101	9.61369	9.38938	11.5203	9.42389	10.1929	10.1504	10.3469	9.48363	9.82348	10.1206	10.0821	9.70395	Detected	Detected	Detected	Detected	Detected	Detected	Detected	Detected	Detected	Detected	Detected	Detected	Detected	Detected	Detected		Mus musculus adult male aorta and vein cDNA, RIKEN full-length enriched library, clone:A530041D01 product:unclassifiable, full insert sequence. [AK040896]	FALSE
A_51_P483576	3748.05	10039.6	1591.59	1763.62	944.515	1387.15	752.425	1117.62	3906.46	1798.9	243.525	68.1432	10026.2	296.374	658.077	11.0125	12.3662	9.90769	10.8225	9.52463	9.54322	10.3395	10.5111	12.5281	11.8733	8.40994	7.39741	13.1227	8.39548	9.33076	Detected	Detected	Detected	Detected	Detected	Detected	Detected	Detected	Detected	Detected	Detected	Detected	Detected	Detected	Detected		Mus musculus immunoglobulin J-C lambda 3 cluster mRNA sequence. [AF138742]	FALSE
A_55_P2372228	379.312	571.18	262.409	70.1442	31.2131	89.4508	62.8612	124.509	223.06	128.552	101.645	48.6827	192.085	128.697	22.2049	7.65624	8.10758	7.28023	6.33451	4.86112	5.65739	6.78433	7.38578	8.49807	8.00666	7.14772	6.8635	7.47424	7.1935	4.20904	Detected	Detected	Detected	Detected	Detected	Detected	Detected	Detected	Not Detected	Detected	Detected	Not Detected	Detected	Detected	Detected	A430104N18Rik	BMSB11367 Hematopoietic stem cells Mus musculus cDNA, mRNA sequence [DT902180]	FALSE	78591
A_51_P436201	1475.23	1779.44	1213	759.814	1449.72	1304.21	491.189	597.595	432.666	313.792	466.046	169.498	785.303	1148.3	933.683	9.62576	9.74839	9.51972	9.63783	10.1169	9.45508	9.72689	9.59962	9.45348	9.31642	9.33885	8.82718	9.53505	10.3303	9.82988	Detected	Detected	Detected	Detected	Detected	Detected	Detected	Detected	Detected	Detected	Detected	Detected	Detected	Detected	Detected	Gart	Mus musculus phosphoribosylglycinamide formyltransferase (Gart), mRNA [NM_010256]	FALSE	14450
A_66_P122433	38.5585	49.3461	15.2065	6.40059	9.38849	9.99703	17.092	17.5226	10.8548	11.4331	7.6043	3.12254	10.1736	17.4516	12.356	4.4341	4.58471	2.56795	2.88822	3.2034	2.88844	4.88877	4.66665	3.94604	4.4029	3.58541	2.64999	2.57391	4.05093	3.30345	Detected	Not Detected	Not Detected	Not Detected	Not Detected	Not Detected	Not Detected	Not Detected	Not Detected	Not Detected	Detected	Not Detected	Detected	Not Detected	Not Detected	Fam228a	Mus musculus family with sequence similarity 228, member A (Fam228a), mRNA [NM_029107]	FALSE	74855
A_55_P2055055	21.2037	36.4487	15.2293	11.7363	27.767	10.0539	16.0859	13.7779	8.99099	10.2785	7.28298	3.13176	10.189	16.6436	34.7368	3.59424	4.15983	2.57533	3.66972	4.70159	2.89526	4.79605	4.347	3.62969	4.24678	3.5361	2.65758	2.57739	3.9662	4.90904	Not Detected	Not Detected	Not Detected	Not Detected	Not Detected	Not Detected	Not Detected	Not Detected	Not Detected	Not Detected	Detected	Not Detected	Detected	Not Detected	Not Detected	4930547M16Rik	Mus musculus mammary gland RCB-0527 Jyg-MC(B) cDNA, RIKEN full-length enriched library, clone:G930015F23 product:hypothetical protein, full insert sequence. [AK166420]	FALSE	75299
A_30_P01023752	8.46394	19.0736	15.2532	6.46411	9.47406	10.1185	3.07919	6.71179	4.68329	2.98949	7.44722	3.6201	10.2066	13.1816	12.5573	2.81037	3.25276	2.58294	2.91316	3.21693	2.90239	2.58728	3.38759	2.87529	2.53968	3.55987	3.03364	2.58156	3.58425	3.33387	Not Detected	Not Detected	Not Detected	Not Detected	Not Detected	Not Detected	Not Detected	Not Detected	Not Detected	Not Detected	Not Detected	Not Detected	Not Detected	Not Detected	Not Detected		lincRNA:chr10:120116843-120182671 forward strand	FALSE
A_51_P104897	3499.91	4452.9	2926.81	2660.79	2544.02	5105.6	1331.41	1689.36	1299.85	1379.92	1310.2	1063.23	2119.07	2922.52	2112.13	10.9115	11.1165	10.7897	11.4073	10.8894	11.4964	11.1435	11.0962	10.9944	11.499	10.7883	11.6035	10.9241	11.669	11.0234	Detected	Detected	Detected	Detected	Detected	Detected	Detected	Detected	Detected	Detected	Detected	Detected	Detected	Detected	Detected	Itpr3	Mus musculus inositol 1,4,5-triphosphate receptor 3 (Itpr3), mRNA [NM_080553]	FALSE	16440
A_55_P2040490	314.862	362.521	245.956	206.642	257.019	189.752	132.851	153.96	132.497	195.229	124.918	243.708	801.896	235.073	89.8221	7.41061	7.45434	7.18634	7.83699	7.72904	6.7037	7.87384	7.67804	7.74187	8.62266	7.45788	9.39274	9.56652	8.06762	6.37144	Detected	Detected	Detected	Detected	Detected	Detected	Detected	Detected	Detected	Detected	Detected	Detected	Detected	Detected	Detected			FALSE
A_55_P2253348	3445.56	3159.65	3511.76	1655.95	1629.4	2035.07	1649.8	1984.35	2001.38	1460.09	1990.33	1453.17	2915.45	1946.12	1650.31	10.894	10.5979	11.0474	10.74	10.2843	10.1032	11.4437	11.329	11.5869	11.5774	11.379	12.058	11.3788	11.0938	10.66	Detected	Detected	Detected	Detected	Detected	Detected	Detected	Detected	Detected	Detected	Detected	Detected	Detected	Detected	Detected	Galnt7	Mus musculus UDP-N-acetyl-alpha-D-galactosamine: polypeptide N-acetylgalactosaminyltransferase 7 (Galnt7), transcript variant 2, mRNA [NM_001167981]	FALSE	108150
A_55_P2007377	2973.09	2651.22	2332.75	1438.72	2152.17	2949.34	755.545	911.44	764.356	563.022	959.212	420.618	1264.61	1238.64	1680.24	10.6692	10.3361	10.4467	10.544	10.6634	10.669	10.3445	10.2244	10.2629	10.1933	10.3599	10.2178	10.2187	10.4399	10.685	Detected	Detected	Detected	Detected	Detected	Detected	Detected	Detected	Detected	Detected	Detected	Detected	Detected	Detected	Detected	Elf2	Mus musculus E74-like factor 2 (Elf2), mRNA [NM_023502]	FALSE	69257
A_55_P2110250	13.2838	23.9514	15.3798	6.65006	9.74105	10.487	7.12325	3.6824	7.76591	10.1894	3.64547	7.97443	16.0299	8.53886	13.3298	3.09387	3.52703	2.62504	2.97329	3.26157	2.93888	3.56619	2.64549	3.41454	4.23309	2.60554	4.10849	3.89455	2.88727	3.42545	Not Detected	Not Detected	Not Detected	Not Detected	Not Detected	Not Detected	Not Detected	Not Detected	Not Detected	Not Detected	Not Detected	Not Detected	Not Detected	Not Detected	Not Detected	BC048943	Mus musculus cDNA sequence BC048943 (BC048943), mRNA [NM_001127685]	FALSE	217874
A_51_P330428	51994.2	45592.2	50132	46272.4	67757.4	48520.3	21326.7	24629.1	20770.9	12714.5	25312.7	11392.4	53264.2	29772.4	52240.2	14.9574	14.6459	14.9618	15.4473	15.7184	14.9738	15.0151	14.835	14.879	14.5825	14.9707	14.9604	15.4143	15.0357	15.7385	Detected	Detected	Detected	Detected	Detected	Detected	Detected	Detected	Detected	Detected	Detected	Detected	Detected	Detected	Detected	Eif4ebp1	Mus musculus eukaryotic translation initiation factor 4E binding protein 1 (Eif4ebp1), mRNA [NM_007918]	FALSE	13685
A_55_P2419171	6.26575	5.40122	15.4353	6.74167	9.86282	10.6647	12.076	7.82275	276.918	6.23951	5.24873	13.5254	10.3376	8.61721	13.4812	2.60134	2.57232	2.64734	2.9976	3.279	2.95393	4.37507	3.56751	8.81935	3.48959	3.18458	4.90904	2.61111	2.91042	3.44321	Not Detected	Detected	Not Detected	Not Detected	Not Detected	Not Detected	Not Detected	Not Detected	Not Detected	Not Detected	Not Detected	Not Detected	Not Detected	Not Detected	Not Detected			FALSE
A_55_P2124923	8.74188	6.53375	15.4629	6.78559	9.93455	10.7614	3.16524	3.71979	2.88237	3.03953	3.68053	3.25112	10.358	8.65976	13.6417	2.82325	2.65199	2.66039	3.00733	3.28937	2.96263	2.6374	2.6678	2.54223	2.57387	2.6304	2.75558	2.61697	2.92345	3.46127	Not Detected	Not Detected	Not Detected	Not Detected	Not Detected	Not Detected	Not Detected	Not Detected	Not Detected	Not Detected	Not Detected	Not Detected	Not Detected	Not Detected	Not Detected	Gm10436	Mus musculus predicted gene 10436 (Gm10436), mRNA [NM_001105254]	FALSE	100039315
A_66_P109673	4528.93	3960.05	3507.83	2638.82	3331.33	4445.28	950.663	1379.96	878.351	748.323	1302.91	667.372	2284.24	3049.35	3436.82	11.302	10.9426	11.0459	11.3954	11.2667	11.2784	10.6795	10.8191	10.4519	10.6136	10.7824	10.9192	11.0297	11.7385	11.7099	Detected	Detected	Detected	Detected	Detected	Detected	Detected	Detected	Detected	Detected	Detected	Detected	Detected	Detected	Detected	Sh2b3	SH2B adaptor protein 3 [Source:MGI Symbol;Acc:MGI:893598] [ENSMUST00000136960]	FALSE	16923
A_55_P2008896	6926.2	7744.67	5343.95	1117.33	804.958	785.078	2654.49	3387.69	2492.84	1892.15	2950.36	1255.18	3792.58	3140.18	1058.92	11.9447	11.9563	11.6721	10.2002	9.31415	8.72453	12.1338	12.094	11.8957	11.9477	11.929	11.8436	11.7516	11.7861	10.0249	Detected	Detected	Detected	Detected	Detected	Detected	Detected	Detected	Detected	Detected	Detected	Detected	Detected	Detected	Detected			FALSE
A_30_P01030312	13.5252	12.1476	15.5515	6.9487	10.1497	11.0911	3.20736	4.70882	2.90307	3.43417	3.72032	3.56379	10.4225	8.88549	14.1861	3.10961	2.85329	2.70376	3.04326	3.32025	2.98979	2.66749	3.05561	2.55133	2.86064	2.6625	3.00372	2.63355	2.98897	3.51765	Not Detected	Not Detected	Not Detected	Not Detected	Not Detected	Not Detected	Not Detected	Not Detected	Not Detected	Not Detected	Not Detected	Not Detected	Not Detected	Not Detected	Not Detected		lincRNA:chrX:98989930-98994344 forward strand	FALSE
A_55_P2232410	10.0059	21.6342	15.5822	7.00776	10.2292	11.2125	3.22247	3.77607	2.91056	3.07085	3.73494	3.31977	10.4451	8.84821	14.391	2.88433	3.4059	2.71847	3.05536	3.33257	2.99824	2.67899	2.69858	2.55495	2.59416	2.6749	2.82246	2.63948	2.97848	3.53927	Not Detected	Not Detected	Not Detected	Not Detected	Not Detected	Not Detected	Not Detected	Not Detected	Not Detected	Not Detected	Not Detected	Not Detected	Not Detected	Not Detected	Not Detected	AI195470	uc72a10.x1 Sugano mouse liver mlia Mus musculus cDNA clone IMAGE:1431162 3'. [AA985897]	FALSE	107131
A_30_P01027288	14.8739	27.3342	19.6947	7.06977	10.311	11.3393	13.7356	10.4394	5.22509	7.4054	4.27379	3.33869	10.6067	9.67346	14.6054	3.19869	3.71856	3.72372	3.06612	3.34281	3.0064	4.56358	3.96347	2.96141	3.73142	3.00444	2.84042	2.69569	3.16651	3.5633	Not Detected	Not Detected	Not Detected	Not Detected	Not Detected	Not Detected	Not Detected	Not Detected	Not Detected	Not Detected	Not Detected	Not Detected	Not Detected	Not Detected	Not Detected		lincRNA:chr15:12126433-12126745 reverse strand	FALSE
A_51_P397876	122.484	127.319	92.8182	91.3778	184.852	130.186	81.2422	68.9126	81.8547	53.0081	81.7151	48.9326	90.6525	71.6261	133.076	6.06929	5.97115	5.78012	6.7194	7.291	6.18173	7.15464	6.54716	7.02384	6.6627	6.83396	6.87253	6.35446	6.32099	6.9777	Detected	Detected	Detected	Detected	Detected	Detected	Detected	Detected	Detected	Detected	Detected	Detected	Detected	Detected	Detected	En2	Mus musculus engrailed 2 (En2), mRNA [NM_010134]	FALSE	13799
A_30_P01022060	288.869	355.925	216.714	96.768	85.8622	90.0677	106.31	139.414	105.346	93.1859	158.15	57.1078	222.044	317.975	70.0473	7.28941	7.43058	7.00276	6.79707	6.22688	5.66634	7.54975	7.53927	7.40123	7.5234	7.80546	7.11539	7.67709	8.48841	6.00532	Detected	Detected	Detected	Detected	Detected	Detected	Detected	Detected	Not Detected	Detected	Detected	Detected	Detected	Detected	Detected		lincRNA:chr15:73227424-73257474 forward strand	FALSE
A_55_P2117579	127.853	190.134	118.622	53.5767	73.524	90.4647	59.8038	73.3317	39.4737	34.9481	52.1014	17.2261	54.4545	63.5548	112.926	6.13848	6.55356	6.12936	5.968	6.02592	5.67277	6.71745	6.63588	5.9376	6.05939	6.19664	5.26327	5.58172	6.13741	6.72328	Detected	Detected	Detected	Detected	Detected	Detected	Detected	Detected	Detected	Detected	Detected	Detected	Detected	Detected	Detected	Ppih	Mus musculus peptidyl prolyl isomerase H (Ppih), transcript variant 2, mRNA [NM_001110129]	FALSE	66101
A_51_P156800	6121.11	7999.63	5114.53	3235.48	6030.68	7618.8	1957.31	2182.93	2072.99	1440.46	2348.41	855.112	3105.67	3097.03	4507.48	11.7428	12.014	11.6035	11.6917	12.1085	12.0881	11.6888	11.4729	11.6366	11.5561	11.6071	11.2915	11.4692	11.7654	12.0974	Detected	Detected	Detected	Detected	Detected	Detected	Detected	Detected	Detected	Detected	Detected	Detected	Detected	Detected	Detected	Mob2	Mus musculus MOB kinase activator 2 (Mob2), mRNA [NM_028308]	FALSE	101513
A_30_P01023440	9.77432	21.3426	17.3108	7.21151	10.6085	11.2427	3.9203	11.0503	7.32093	3.5963	4.55588	3.87779	97.4935	9.41646	10.5227	2.87239	3.39116	3.5793	3.09032	3.37585	3.00038	2.94024	4.04455	3.33073	2.91975	3.06276	3.12378	6.46143	3.1185	2.87608	Not Detected	Not Detected	Not Detected	Not Detected	Detected	Not Detected	Not Detected	Not Detected	Not Detected	Not Detected	Not Detected	Not Detected	Not Detected	Not Detected	Not Detected		lincRNA:chr2:128217275-128217972 reverse strand	FALSE
A_55_P2117741	3179.1	3740.79	2581.91	2228.16	2384.85	3440.56	1193.84	1275.38	791.805	854.198	1231.54	686.867	1487.13	2576.09	1812.74	10.7767	10.8599	10.6077	11.1619	10.8031	10.9062	10.9961	10.7048	10.3166	10.7887	10.7052	10.9601	10.4374	11.489	10.7966	Detected	Detected	Detected	Detected	Detected	Detected	Detected	Detected	Detected	Detected	Detected	Detected	Detected	Detected	Detected	Nck2	Mus musculus non-catalytic region of tyrosine kinase adaptor protein 2 (Nck2), mRNA [NM_010879]	FALSE	17974
A_66_P135885	32.5614	43.1278	72.76	9.32099	10.5117	11.0918	7.88172	10.847	3.56258	3.56882	4.51967	3.83484	98.8174	9.31977	10.4541	4.1982	4.3966	5.42902	3.35566	3.36664	2.98985	3.72019	4.01679	2.7456	2.91162	3.05673	3.11174	6.47904	3.09967	2.86163	Not Detected	Not Detected	Not Detected	Not Detected	Detected	Not Detected	Not Detected	Not Detected	Not Detected	Not Detected	Detected	Not Detected	Not Detected	Not Detected	Not Detected	Olfr671	Mus musculus olfactory receptor 671 (Olfr671), mRNA [NM_001011755]	FALSE	257910
A_30_P01030160	9.28953	17.6511	17.152	12.7941	11.8555	12.4535	6.60275	4.38658	3.73028	8.18896	4.50127	3.81403	89.0232	11.2907	10.4289	2.84769	3.168	3.56279	3.80751	3.49752	3.08723	3.46339	3.00071	2.76328	3.89052	3.05295	3.10584	6.32437	3.37831	2.85537	Not Detected	Not Detected	Not Detected	Not Detected	Detected	Not Detected	Not Detected	Not Detected	Not Detected	Not Detected	Not Detected	Not Detected	Not Detected	Not Detected	Not Detected		lincRNA:chr17:15226181-15250333 forward strand	FALSE
A_30_P01021134	7.13079	6.16732	17.1011	7.12955	10.4257	10.9556	3.85534	4.37189	3.53232	3.54223	4.48462	3.79346	71.7004	9.23143	10.4034	2.73977	2.6408	3.55492	3.07868	3.35513	2.97883	2.92913	2.99661	2.74193	2.90317	3.05011	3.10016	6.00498	3.07986	2.85062	Not Detected	Not Detected	Not Detected	Not Detected	Detected	Not Detected	Not Detected	Not Detected	Not Detected	Not Detected	Not Detected	Not Detected	Not Detected	Not Detected	Not Detected		lincRNA:chr7:119735208-119822808 forward strand	FALSE
A_55_P2145706	2414.05	2856.2	2571.87	1079.39	1931.54	513.177	840.574	1164.14	879.035	620.968	1083.62	372.012	1658.06	1183.77	1973.74	10.3502	10.4387	10.6011	10.153	10.5166	8.10678	10.4954	10.5693	10.4548	10.3417	10.5304	10.0254	10.5756	10.3763	10.9249	Detected	Detected	Detected	Detected	Detected	Detected	Detected	Detected	Detected	Detected	Detected	Detected	Detected	Detected	Detected	Thoc7	Mus musculus THO complex 7 homolog (Drosophila) (Thoc7), transcript variant 2, mRNA [NM_001013578]	FALSE	66231
A_55_P2049949	639.312	838.4	665.608	304.732	552.504	686.421	308.013	331.457	308.584	278.355	371.909	258.803	527.47	286.944	561.618	8.41204	8.65078	8.64196	8.35828	8.77273	8.52047	9.05791	8.75067	8.96238	9.13581	9.0101	9.48742	8.97213	8.35312	9.1056	Detected	Detected	Detected	Detected	Detected	Detected	Detected	Detected	Detected	Detected	Detected	Detected	Detected	Detected	Detected			FALSE
A_51_P327657	7.06198	6.10846	106.006	7.074	10.3046	10.7696	3.80932	4.32622	3.4891	3.50344	4.4337	3.73504	104.092	9.10852	10.3474	2.73028	2.63842	5.96114	3.06696	3.34165	2.96301	2.92034	2.9844	2.73549	2.89096	3.04051	3.08234	6.56232	3.05097	2.83856	Not Detected	Not Detected	Not Detected	Not Detected	Detected	Detected	Not Detected	Not Detected	Not Detected	Not Detected	Not Detected	Not Detected	Not Detected	Not Detected	Not Detected	Ifi44l	Mus musculus interferon-induced protein 44 like (Ifi44l), mRNA [NM_031367]	FALSE	15061
A_55_P2354675	7.03896	6.09205	16.9039	7.05819	10.2636	10.7149	3.79435	4.31121	3.47539	3.49084	4.41805	3.71705	545.744	9.07467	10.3295	2.72707	2.63787	3.52574	3.06401	3.33701	2.95908	2.91764	2.97858	2.73335	2.88552	3.03713	3.07612	9.01953	3.04236	2.83539	Not Detected	Not Detected	Not Detected	Not Detected	Detected	Not Detected	Not Detected	Not Detected	Not Detected	Not Detected	Not Detected	Not Detected	Not Detected	Not Detected	Not Detected	1700011B04Rik	Mus musculus activated spleen cDNA, RIKEN full-length enriched library, clone:F830004P11 product:unclassifiable, full insert sequence. [AK156032]	FALSE	100503727
A_55_P2045765	176.574	333.791	292.07	7.04404	10.2239	33.7404	63.8469	85.3202	158.288	48.9758	101.454	44.8219	115.121	30.3681	10.3232	6.59692	7.33912	7.43147	3.06211	3.33183	4.32326	6.81096	6.85797	8.00235	6.54402	7.14571	6.73949	6.72307	4.99311	2.83376	Detected	Detected	Detected	Not Detected	Detected	Detected	Not Detected	Detected	Not Detected	Detected	Detected	Not Detected	Detected	Not Detected	Detected	Gm757	Mus musculus predicted gene 757 (Gm757), mRNA [NM_001033410]	FALSE	329360
A_55_P2170881	264.107	350.075	239.248	198.067	95.693	127.062	159.667	140.758	140.627	107.148	172.905	63.3668	271.067	189.975	127.428	7.16264	7.40614	7.147	7.77641	6.37927	6.14566	8.13335	7.55234	7.82782	7.73108	7.92411	7.28277	7.99879	7.76414	6.90723	Detected	Detected	Detected	Detected	Detected	Detected	Detected	Detected	Detected	Detected	Detected	Detected	Detected	Detected	Detected	Arhgap26	Mus musculus Rho GTPase activating protein 26 (Arhgap26), mRNA [NM_175164]	FALSE	71302
A_30_P01021553	6.97028	6.03442	16.7603	7.01317	10.1557	10.5681	3.75085	4.26712	3.43558	3.45439	4.37064	3.66376	122.606	89.8316	10.3006	2.71738	2.63498	3.49533	3.05653	3.32181	2.94575	2.90845	2.96434	2.72707	2.86891	3.02772	3.05536	6.81591	6.65621	2.82847	Not Detected	Not Detected	Not Detected	Not Detected	Detected	Not Detected	Not Detected	Not Detected	Not Detected	Not Detected	Not Detected	Not Detected	Not Detected	Detected	Not Detected		lincRNA:chrX:6988942-6998206 reverse strand	FALSE
A_55_P1969560	6.94727	6.01554	16.7144	6.99956	10.12	10.5244	3.73709	4.2523	3.42269	3.4428	4.35523	3.64652	64.7306	8.93922	10.2955	2.71413	2.63392	3.48294	3.05405	3.31638	2.94246	2.90519	2.95895	2.72497	2.86454	3.02383	3.04749	5.85252	3.00287	2.82728	Not Detected	Not Detected	Not Detected	Not Detected	Detected	Not Detected	Not Detected	Not Detected	Not Detected	Not Detected	Not Detected	Not Detected	Not Detected	Not Detected	Not Detected			FALSE
A_55_P2035789	6.9246	5.9975	16.6673	6.98521	10.0865	10.4797	3.72319	11.6475	3.41002	3.43078	4.33986	3.92307	103.768	9.16973	10.293	2.71061	2.63294	3.47177	3.05087	3.31353	2.93817	2.90215	4.12378	2.72257	2.85918	3.02098	3.135	6.55671	3.06537	2.8268	Not Detected	Not Detected	Not Detected	Not Detected	Detected	Not Detected	Not Detected	Not Detected	Not Detected	Not Detected	Not Detected	Not Detected	Not Detected	Not Detected	Not Detected			FALSE
A_30_P01022993	39.9411	37.7826	51.9007	20.8411	10.0555	37.1686	12.8462	6.5598	21.7619	3.41927	8.62409	3.61375	72.2068	14.3046	36.8184	4.48616	4.20981	4.9453	4.59282	3.30655	4.45482	4.46476	3.36545	5.05481	2.85293	3.74897	3.02984	6.01858	3.71131	5.00048	Detected	Detected	Not Detected	Not Detected	Detected	Not Detected	Not Detected	Not Detected	Not Detected	Not Detected	Detected	Not Detected	Not Detected	Not Detected	Not Detected		lincRNA:chr17:71202950-71229883 forward strand	FALSE
A_30_P01021899	53.4915	61.2716	52.1646	24.9875	21.232	34.5007	12.9193	13.8026	22.1136	13.9838	7.79056	8.35646	150.94	8.85349	49.4128	4.8896	4.89134	4.95169	4.86514	4.32366	4.35438	4.47251	4.34922	5.07815	4.69456	3.61593	4.17884	7.12469	2.98003	5.46215	Detected	Detected	Not Detected	Not Detected	Detected	Not Detected	Not Detected	Not Detected	Not Detected	Not Detected	Detected	Not Detected	Not Detected	Not Detected	Not Detected		lincRNA:chr8:122788975-122789224 reverse strand	FALSE
A_51_P195506	2344.04	2978.98	2301.63	1002.93	1237.6	3525.36	488.398	805.68	800.044	475.524	596.179	277.943	1604.17	1617.13	699.614	10.3043	10.5026	10.4259	10.0435	9.89503	10.9373	9.71899	10.0501	10.3282	9.93265	9.68767	9.59531	10.5307	10.8323	9.41829	Detected	Detected	Detected	Detected	Detected	Detected	Detected	Detected	Detected	Detected	Detected	Detected	Detected	Detected	Detected	Csf1	Mus musculus colony stimulating factor 1 (macrophage) (Csf1), transcript variant 1, mRNA [NM_007778]	FALSE	12977
A_52_P259817	6.83435	8.66479	16.4895	14.8052	9.96315	10.3334	5.15824	6.80148	6.3249	7.83947	4.28192	7.83572	355.005	25.6615	10.2958	2.69873	2.71312	3.41534	4.04733	3.29353	2.92259	3.17568	3.40256	3.14629	3.81988	3.00677	4.07772	8.39296	4.71686	2.82747	Not Detected	Not Detected	Not Detected	Not Detected	Detected	Not Detected	Not Detected	Not Detected	Not Detected	Not Detected	Not Detected	Not Detected	Not Detected	Not Detected	Not Detected	Upp2	Mus musculus uridine phosphorylase 2 (Upp2), mRNA [NM_029692]	FALSE	76654
A_30_P01017751	111.392	156.643	94.2302	9.14038	25.0917	41.1701	39.029	52.2375	37.7004	28.0957	45.7256	30.9759	156.001	8.7743	10.3007	5.93484	6.28369	5.80022	3.3329	4.55643	4.59943	6.1011	6.16253	5.86918	5.72616	6.00692	6.15743	7.16694	2.95753	2.82852	Detected	Detected	Detected	Not Detected	Detected	Detected	Not Detected	Detected	Not Detected	Detected	Detected	Not Detected	Detected	Not Detected	Detected		lincRNA:chr4:57372663-57377164 reverse strand	FALSE
A_30_P01018616	342.448	388.981	256.599	118.058	186.592	245.187	76.5084	69.1258	52.466	70.1689	80.309	68.5338	170.526	88.1077	156.468	7.52064	7.55321	7.24484	7.0696	7.30486	7.04639	7.07271	6.55293	6.36859	7.09132	6.80958	7.40901	7.28699	6.62677	7.23257	Detected	Detected	Detected	Detected	Detected	Detected	Detected	Detected	Detected	Detected	Detected	Detected	Detected	Detected	Detected		lincRNA:chr4:40202350-40205120 reverse strand	FALSE
A_55_P2172375	312.972	357.832	381.075	82.8509	117.47	134.699	138.926	153.195	121.025	114.459	149.294	78.9191	193.785	74.1137	121.349	7.40261	7.43862	7.81661	6.57668	6.66754	6.22758	7.92865	7.67219	7.6068	7.82541	7.72382	7.6349	7.4888	6.37095	6.83472	Detected	Detected	Detected	Detected	Detected	Detected	Detected	Detected	Detected	Detected	Detected	Detected	Detected	Detected	Detected			FALSE
A_30_P01022097	6.74569	12.0103	16.3198	6.88919	9.84786	10.2129	3.61934	5.23529	3.3167	3.34308	4.22642	3.51016	55.3295	8.70817	33.4612	2.68441	2.84532	3.35458	3.03094	3.27699	2.91094	2.87872	3.14485	2.70716	2.81445	2.99144	2.97404	5.60446	2.93845	4.8501	Not Detected	Not Detected	Not Detected	Not Detected	Detected	Not Detected	Not Detected	Not Detected	Not Detected	Not Detected	Not Detected	Not Detected	Not Detected	Not Detected	Not Detected		lincRNA:chr6:35441848-35450830 forward strand	FALSE
A_55_P2002165	135.399	155.71	112.183	82.4316	69.863	62.1361	34.8322	43.1537	33.9771	28.7215	41.655	21.4081	166.547	69.2139	75.9845	6.22317	6.27244	6.04547	6.57139	5.95712	5.16734	5.93336	5.89003	5.71041	5.75802	5.87469	5.58615	7.25362	6.26946	6.13132	Detected	Detected	Detected	Detected	Detected	Detected	Detected	Detected	Detected	Detected	Detected	Detected	Detected	Detected	Detected	Sumo3	Mus musculus SMT3 suppressor of mif two 3 homolog 3 (yeast) (Sumo3), mRNA [NM_019929]	FALSE	20610
A_30_P01029814	64.9197	83.4134	59.683	10.0443	9.79318	25.2435	5.04457	8.48189	9.17407	3.32263	6.59199	3.48291	128.046	12.9666	10.4492	5.16363	5.33638	5.13874	3.4527	3.26978	3.92163	3.15322	3.67116	3.6666	2.80192	3.41869	2.95888	6.88407	3.56193	2.86037	Detected	Not Detected	Not Detected	Not Detected	Detected	Not Detected	Not Detected	Not Detected	Not Detected	Not Detected	Detected	Not Detected	Not Detected	Not Detected	Not Detected		lincRNA:chr12:110909258-110913909 forward strand	FALSE
A_55_P2138071	11622.8	12476.3	13518.5	5782.68	5705.02	8442.97	4627.4	6097.05	3937.79	3305.51	5509.47	1585.3	8242.4	5930.05	8243.28	12.7238	12.6889	13.0092	12.5386	12.0261	12.265	12.885	12.9146	12.5409	12.7408	12.7794	12.192	12.8498	12.6946	12.9815	Detected	Detected	Detected	Detected	Detected	Detected	Detected	Detected	Detected	Detected	Detected	Detected	Detected	Detected	Detected			FALSE
A_51_P126337	13.5511	6.52226	64.9533	22.9065	7.19729	37.7209	3.36316	4.03989	8.5278	110.952	116.336	52.9654	238.499	153.288	96.7959	3.11135	2.65165	5.2525	4.73778	2.58865	4.47236	2.78678	2.8636	3.54843	7.78409	7.35363	6.99688	7.79431	7.45313	6.49486	Not Detected	Not Detected	Detected	Not Detected	Detected	Not Detected	Detected	Not Detected	Detected	Detected	Not Detected	Not Detected	Not Detected	Detected	Detected	Fgf12	Mus musculus fibroblast growth factor 12 (Fgf12), transcript variant 1, mRNA [NM_183064]	FALSE	14167
A_55_P2165120	71.4916	92.4978	58.6906	38.9786	48.434	136.819	18.5667	40.0353	45.3453	44.8775	31.9764	9.25304	101.059	44.4192	45.5491	5.30399	5.48697	5.11431	5.5187	5.45774	6.2493	5.01921	5.79077	6.14482	6.42437	5.50227	4.33497	6.51383	5.60559	5.33516	Detected	Detected	Not Detected	Detected	Detected	Not Detected	Detected	Detected	Not Detected	Detected	Detected	Not Detected	Detected	Detected	Detected	Cblb	Mus musculus Casitas B-lineage lymphoma b (Cblb), mRNA [NM_001033238]	FALSE	208650
A_55_P2006255	2867.9	3822.75	4528.7	4135.89	7763.85	2949.24	2973.95	3993.82	2784.19	2217.11	3886.41	1361.99	2659.2	3803.43	2914.33	10.6132	10.8862	11.4289	12.0447	12.4772	10.6686	12.2754	12.3135	12.0501	12.1699	12.3002	11.9647	11.2503	12.0466	11.4725	Detected	Detected	Detected	Detected	Detected	Detected	Detected	Detected	Detected	Detected	Detected	Detected	Detected	Detected	Detected	Txnip	Mus musculus thioredoxin interacting protein (Txnip), transcript variant 1, mRNA [NM_001009935]	FALSE	56338
ERCC-00009_60	7.56673	9.71805	16.006	7.0977	8.39273	10.4202	3.64541	3.83375	3.54957	3.67104	3.90023	3.58449	12.1276	10.4818	11.8148	2.77202	2.74824	3.09798	3.07166	2.87667	2.93167	2.88467	2.73321	2.744	2.93504	2.83367	3.0155	3.46561	3.28491	3.20292	Not Detected	Not Detected	Not Detected	Not Detected	Not Detected	Not Detected	Not Detected	Not Detected	Not Detected	Not Detected	Not Detected	Not Detected	Not Detected	Not Detected	Not Detected		Unknown	pos
A_55_P2087607	154.976	159.633	178.879	87.7846	70.155	105.656	43.8566	72.5878	45.4197	44.9728	68.1762	30.0182	148.277	38.3144	72.4845	6.41627	6.30965	6.73421	6.66141	5.96277	5.88283	6.2646	6.62151	6.14844	6.42745	6.57741	6.1078	7.09698	5.38312	6.06069	Detected	Detected	Detected	Detected	Detected	Detected	Detected	Detected	Detected	Detected	Detected	Detected	Detected	Not Detected	Detected	Cp	Mus musculus ceruloplasmin (Cp), transcript variant 3, mRNA [NM_001276248]	FALSE	12870
A_30_P01026850	6.55523	9.01008	15.9716	6.8006	9.63022	10.023	3.51492	4.01514	3.22559	3.25573	4.11135	3.39721	54.2185	8.55094	10.4415	2.65055	2.72318	3.05961	3.01072	3.24211	2.89161	2.84908	2.84809	2.68745	2.74389	2.95127	2.89285	5.57371	2.89053	2.85855	Not Detected	Not Detected	Not Detected	Not Detected	Detected	Not Detected	Not Detected	Not Detected	Not Detected	Not Detected	Not Detected	Not Detected	Not Detected	Not Detected	Not Detected		lincRNA:chr3:86827945-86886695 reverse strand	FALSE
ERCC-00051_60	6.05154	5.19521	15.4792	5.51081	7.36667	7.84554	3.10144	3.58524	2.96781	3.07121	3.65197	3.05518	10.4656	7.68874	9.18164	2.56664	2.54425	2.66858	2.59077	2.61598	2.58546	2.59989	2.60134	2.57995	2.59439	2.6105	2.60486	2.64597	2.61496	2.63731	Not Detected	Not Detected	Not Detected	Not Detected	Not Detected	Not Detected	Not Detected	Not Detected	Not Detected	Not Detected	Not Detected	Not Detected	Not Detected	Not Detected	Not Detected		Unknown	pos
A_30_P01020040	21.6127	30.0069	274.65	9.71064	9.58633	12.3222	11.8703	15.3398	5.30677	12.4049	4.08774	11.2971	82.002	14.9594	10.476	3.62437	3.87002	7.34507	3.40668	3.23648	3.07816	4.34458	4.48203	2.97495	4.52886	2.94024	4.63952	6.20729	3.78703	2.86659	Not Detected	Not Detected	Not Detected	Not Detected	Detected	Detected	Not Detected	Not Detected	Not Detected	Not Detected	Detected	Not Detected	Not Detected	Not Detected	Not Detected		lincRNA:chr8:119732348-119749198 reverse strand	FALSE
A_52_P142208	4821.44	4580.3	6027.91	1624.37	2457.99	5746.66	1331.07	2183.04	2542.03	1171.51	3089.39	865.626	2722.43	2887.73	2284.21	11.3954	11.1627	11.8561	10.7139	10.8383	11.6731	11.1427	11.4734	11.9237	11.2563	11.9862	11.3103	11.2846	11.6552	11.1358	Detected	Detected	Detected	Detected	Detected	Detected	Detected	Detected	Detected	Detected	Detected	Detected	Detected	Detected	Detected	Akirin1	Mus musculus akirin 1 (Akirin1), mRNA [NM_023423]	FALSE	68050
A_51_P124254	24598.5	24664.9	19738.7	6225.53	11178.1	20977.8	2995.2	4392.05	5213.96	2412.74	7463.02	1754.78	6275.68	8146.19	7411.85	13.8373	13.694	13.5618	12.6346	12.9971	13.6208	12.2827	12.452	12.9247	12.2916	13.2196	12.3378	12.4618	13.1527	12.8189	Detected	Detected	Detected	Detected	Detected	Detected	Detected	Detected	Detected	Detected	Detected	Detected	Detected	Detected	Detected	Col4a1	Mus musculus collagen, type IV, alpha 1 (Col4a1), mRNA [NM_009931]	FALSE	12826
A_55_P1975445	13500.7	15727.1	10802.1	7041.82	7341.04	9926.02	4491.58	5880.46	4022.84	3952.33	5223.52	2514.66	8382.31	6427.65	5412.53	12.9293	13.0182	12.694	12.8279	12.3992	12.4976	12.8491	12.8543	12.5707	12.9949	12.7122	12.8708	12.8696	12.8175	12.3579	Detected	Detected	Detected	Detected	Detected	Detected	Detected	Detected	Detected	Detected	Detected	Detected	Detected	Detected	Detected			FALSE
A_30_P01033257	6.43704	8.96143	15.7641	6.74561	9.50625	9.93988	3.45115	3.94454	3.17162	3.20366	4.04087	3.59988	88.4112	8.47122	44.721	2.62938	2.72165	2.8449	2.99858	3.22213	2.88233	2.82769	2.80669	2.66601	2.69462	2.91884	3.02349	6.31318	2.86561	5.30222	Not Detected	Not Detected	Not Detected	Not Detected	Detected	Not Detected	Not Detected	Not Detected	Not Detected	Not Detected	Not Detected	Not Detected	Not Detected	Not Detected	Not Detected		lincRNA:chr13:71021825-71023381 forward strand	FALSE
A_55_P1971448	7607.27	8385.17	6477.2	4068.12	3653.99	6722.04	3052.29	3862.28	3270.12	2327.75	3553.84	1832.46	4988.8	5433.4	4724.84	12.0919	12.0946	11.9447	12.0241	11.4056	11.9014	12.3153	12.2594	12.2694	12.2415	12.1699	12.405	12.1272	12.5686	12.1609	Detected	Detected	Detected	Detected	Detected	Detected	Detected	Detected	Detected	Detected	Detected	Detected	Detected	Detected	Detected	Snrpd1	Mus musculus small nuclear ribonucleoprotein D1 (Snrpd1), mRNA [NM_009226]	FALSE	20641
A_51_P130095	864.37	1225.13	1330.22	1248.75	846.618	2660.75	276.11	736.656	412.31	303.142	653.107	117.477	607.068	552.661	279.816	8.85363	9.2063	9.6506	10.3518	9.38389	10.5074	8.89988	9.91679	9.37906	9.26665	9.8217	8.25741	9.16631	9.29291	8.09393	Detected	Detected	Detected	Detected	Detected	Detected	Detected	Detected	Detected	Detected	Detected	Detected	Detected	Detected	Detected	Fcgr2b	Mus musculus Fc receptor, IgG, low affinity IIb (Fcgr2b), transcript variant 1, mRNA [NM_001077189]	FALSE	14130
A_55_P2022622	11.5338	36.25	24.7401	8.28852	9.45025	14.5042	15.3665	16.8949	12.1253	11.0468	4.00716	4.49439	80.5993	21.3195	39.766	2.97762	4.15018	3.97593	3.22979	3.21409	3.23287	4.72725	4.61095	4.14291	4.35162	2.90338	3.27447	6.17872	4.39316	5.1131	Not Detected	Not Detected	Not Detected	Not Detected	Detected	Not Detected	Not Detected	Not Detected	Not Detected	Not Detected	Detected	Not Detected	Not Detected	Not Detected	Not Detected		PREDICTED: Mus musculus predicted gene 6943 (Gm6943), miscRNA [XR_141111]	FALSE
A_55_P2123012	45.6111	35.4368	26.2508	6.70977	9.4309	9.89486	16.7378	20.448	10.6495	17.8021	15.2298	9.95842	179.565	46.1577	20.2374	4.67234	4.1181	4.0479	2.98897	3.21112	2.87645	4.85384	4.87579	3.91606	5.05579	4.50206	4.4454	7.36794	5.66217	4.06226	Detected	Not Detected	Not Detected	Not Detected	Detected	Not Detected	Not Detected	Detected	Not Detected	Not Detected	Detected	Not Detected	Not Detected	Detected	Detected	AA667203	PREDICTED: Mus musculus expressed sequence AA667203 (AA667203), misc_RNA [XR_141351]	FALSE	100503467
A_52_P501049	689.064	732.474	542.374	363.184	351.776	297.638	278.518	352.915	276.42	241.663	340.258	197.296	391.848	383.303	399.313	8.52334	8.45663	8.33382	8.60826	8.1553	7.31874	8.91319	8.83864	8.81684	8.93286	8.88417	9.0539	8.5265	8.76253	8.62612	Detected	Detected	Detected	Detected	Detected	Detected	Detected	Detected	Detected	Detected	Detected	Detected	Detected	Detected	Detected		cDNA sequence BC002059 [Source:MGI Symbol;Acc:MGI:2384864] [ENSMUST00000071374]	FALSE
(+)E1A_r60_a22	7321.11	8216.55	5916.97	11799.6	8217.28	6273.58	9383.38	7508.59	6942.23	7810.75	5686.6	12298.9	8997.51	25178	6561.07	12.0307	12.0609	11.8259	13.5294	12.5595	11.811	13.8768	13.2005	13.3245	13.9446	12.8175	15.0588	12.9692	14.7873	12.6232	Detected	Detected	Detected	Detected	Detected	Detected	Detected	Detected	Detected	Detected	Detected	Detected	Detected	Detected	Detected		Unknown	pos
A_55_P2183672	188617	178073	200542	84753.5	49721.5	70276.3	172797	168281	177056	145568	153387	149271	175453	140420	213058	16.9779	16.8377	17.0841	16.3126	15.2532	15.5487	17.6765	17.5164	17.6275	17.685	17.3254	17.9285	17.206	17.4361	17.8319	Detected	Detected	Detected	Detected	Detected	Detected	Detected	Detected	Detected	Detected	Detected	Detected	Detected	Detected	Detected	Pebp1	Mus musculus phosphatidylethanolamine binding protein 1 (Pebp1), mRNA [NM_018858]	FALSE	23980
A_66_P129769	550.896	524.851	413.64	478.122	164.647	136.409	473.961	555.447	548.926	496.553	519.275	637.977	480.639	829.533	691.847	8.18863	7.98012	7.93297	9.00318	7.12855	6.24472	9.67631	9.50291	9.79438	9.99526	9.48396	10.8508	8.8393	9.87218	9.40119	Detected	Detected	Detected	Detected	Detected	Detected	Detected	Detected	Detected	Detected	Detected	Detected	Detected	Detected	Detected	Sik2	Mus musculus salt inducible kinase 2 (Sik2), mRNA [NM_178710]	FALSE	235344
A_55_P2100830	252.412	210.111	158.663	46.8744	53.6189	129.118	66.4463	76.8544	100.334	38.8467	133.674	50.6872	166.076	111.955	95.8065	7.10062	6.69444	6.55696	5.77533	5.59071	6.16982	6.87021	6.70791	7.32803	6.20351	7.55455	6.92925	7.25074	6.98021	6.48034	Detected	Detected	Detected	Detected	Detected	Detected	Detected	Detected	Detected	Detected	Detected	Detected	Detected	Detected	Detected	Sprtn	Mus musculus SprT-like N-terminal domain (Sprtn), mRNA [NM_001111141]	FALSE	244666
A_30_P01030309	6.24168	5.45404	15.4352	6.64667	9.31028	9.83189	3.3444	3.82719	3.08437	3.11987	3.92261	3.23151	89.6134	13.3486	10.7566	2.59727	2.57986	2.64731	2.97148	3.18951	2.86719	2.77261	2.72881	2.62791	2.62674	2.85348	2.73651	6.33409	3.60576	2.93234	Not Detected	Not Detected	Not Detected	Not Detected	Detected	Not Detected	Not Detected	Not Detected	Not Detected	Not Detected	Not Detected	Not Detected	Not Detected	Not Detected	Not Detected		lincRNA:chr2:79521628-79521871 forward strand	FALSE
A_30_P01018792	23.882	33.5358	50.7197	6.63836	9.30102	9.82819	301715	8.02506	3.07707	3.11303	3.91248	3.22347	302.943	23.8215	10.7706	3.76262	4.04264	4.91347	2.96904	3.18711	2.86659	18.3459	3.59865	2.62533	2.62212	2.84473	2.72797	8.15834	4.58547	2.93521	Not Detected	Not Detected	Not Detected	Not Detected	Detected	Not Detected	Not Detected	Not Detected	Not Detected	Not Detected	Detected	Not Detected	Compromised	Not Detected	Not Detected		lincRNA:chr3:40966969-40976585 reverse strand	FALSE
A_52_P588771	6.20968	5.4278	60.7383	6.62961	9.27486	9.81615	3.32621	3.80741	3.0699	3.10624	3.90241	3.21529	54.8416	8.34675	10.7884	2.59217	2.57608	5.16174	2.96694	3.18221	2.86495	2.75517	2.71722	2.62225	2.61752	2.83582	2.72062	5.59071	2.82467	2.94125	Not Detected	Not Detected	Not Detected	Not Detected	Detected	Not Detected	Not Detected	Not Detected	Not Detected	Not Detected	Not Detected	Not Detected	Not Detected	Not Detected	Not Detected	Ntn5	Mus musculus netrin 5 (Ntn5), mRNA [NM_001033356]	FALSE	243967
A_30_P01030301	10.3908	21.3611	26.353	6.62034	9.26009	11.0556	10.1024	10.7927	8.9646	7.25815	3.89246	3.20731	40.5532	11.1171	24.9555	2.90496	3.3923	4.05292	2.96377	3.17883	2.98678	4.10504	4.01028	3.62437	3.69786	2.82747	2.71423	5.12874	3.35906	4.39299	Not Detected	Not Detected	Not Detected	Not Detected	Not Detected	Not Detected	Not Detected	Not Detected	Not Detected	Not Detected	Not Detected	Not Detected	Not Detected	Not Detected	Not Detected		lincRNA:chr7:119735208-119822808 forward strand	FALSE
A_55_P2008996	53.3384	45.6696	40.5804	6.61001	9.66225	21.4922	13.1509	14.9919	13.5792	10.9278	12.0841	3.4233	96.2084	29.8884	41.2031	4.8842	4.47706	4.60518	2.96087	3.24699	3.70053	4.49693	4.45247	4.32503	4.33689	4.20715	2.91307	6.43889	4.96668	5.1732	Detected	Not Detected	Not Detected	Not Detected	Detected	Not Detected	Not Detected	Not Detected	Not Detected	Not Detected	Detected	Not Detected	Not Detected	Not Detected	Not Detected	Gm10034	Mus musculus 9 days embryo whole body cDNA, RIKEN full-length enriched library, clone:D030041C22 product:hypothetical protein, full insert sequence. [AK164250]	FALSE	100125977
A_52_P6451	1131.31	1461.95	1348.69	440.015	823.056	1141.58	292.05	405.058	306.529	177.572	515.326	102.148	704.284	526.164	642.411	9.24553	9.45849	9.66944	8.87831	9.34444	9.26557	8.98613	9.04476	8.9518	8.47953	9.47375	8.03746	9.37158	9.22121	9.29505	Detected	Detected	Detected	Detected	Detected	Detected	Detected	Detected	Detected	Detected	Detected	Detected	Detected	Detected	Detected	Sec24a	Mus musculus Sec24 related gene family, member A (S. cerevisiae) (Sec24a), mRNA [NM_175255]	FALSE	77371
A_30_P01024162	6.14905	5.37737	15.2813	6.59176	9.21307	9.78554	3.29111	3.76943	3.04226	3.08024	3.86344	3.18436	65.796	8.31647	15.0514	2.58247	2.56918	2.59154	2.95585	3.16984	2.86064	2.72672	2.69505	2.61098	2.60015	2.79882	2.69724	5.87721	2.81408	3.60444	Not Detected	Not Detected	Not Detected	Not Detected	Detected	Not Detected	Not Detected	Not Detected	Not Detected	Not Detected	Not Detected	Not Detected	Not Detected	Not Detected	Not Detected		lincRNA:chr9:78373792-78374303 reverse strand	FALSE
A_55_P2154480	42.5687	37.8734	15.2596	6.5828	9.19781	26.347	11.7263	7.76507	23.4405	7.08371	39.9493	73.1339	109.359	8.30871	80.8768	4.57479	4.21282	2.58465	2.95336	3.16601	3.98429	4.32619	3.55926	5.15901	3.66076	5.81715	7.51218	6.64306	2.81146	6.21961	Detected	Detected	Detected	Not Detected	Detected	Not Detected	Not Detected	Not Detected	Detected	Detected	Detected	Not Detected	Not Detected	Not Detected	Not Detected	Ctxn2	Mus musculus cortexin 2 (Ctxn2), mRNA [NM_001162934]	FALSE	381418
A_55_P2140328	20170.9	19497.4	18864.7	11180.4	9977.86	10469.4	8192.08	9011.59	7256.6	5731.93	8757.3	4166.09	14635.4	9873.78	16579.3	13.5443	13.3439	13.5013	13.4595	12.8456	12.5741	13.6878	13.4595	13.3865	13.505	13.4288	13.5734	13.649	13.4106	14.0248	Detected	Detected	Detected	Detected	Detected	Detected	Detected	Detected	Detected	Detected	Detected	Detected	Detected	Detected	Detected			FALSE
A_55_P2110532	6.10667	5.34147	15.2138	6.56234	9.16605	9.76277	3.26562	3.74234	3.02251	3.06199	3.83514	3.16257	58.066	8.29477	10.9034	2.5755	2.5639	2.57023	2.94558	3.15917	2.85791	2.70773	2.68011	2.60254	2.58816	2.76817	2.67963	5.67811	2.80648	2.97197	Not Detected	Not Detected	Not Detected	Not Detected	Detected	Not Detected	Not Detected	Not Detected	Not Detected	Not Detected	Not Detected	Not Detected	Not Detected	Not Detected	Not Detected	4930578E11Rik	Mus musculus RIKEN cDNA 4930578E11 gene (4930578E11Rik), non-coding RNA [NR_045391]	FALSE	78058
A_30_P01026277	186.232	198.941	178.257	8.26067	46.6112	37.9017	68.2238	71.8085	104.589	67.6651	94.6563	49.8004	257.147	99.3896	43.3938	6.66864	6.61764	6.72907	3.22695	5.40765	4.47931	6.90836	6.60661	7.39112	7.03714	7.04784	6.90375	7.91458	6.80469	5.25098	Detected	Detected	Detected	Not Detected	Detected	Detected	Not Detected	Detected	Not Detected	Detected	Detected	Detected	Detected	Detected	Detected		lincRNA:chr2:35828611-35838083 forward strand	FALSE
A_52_P306236	6.08004	5.31859	77.5669	6.54295	9.13729	9.74657	3.24923	3.72492	3.00981	3.05031	3.8169	3.14876	66.1652	8.28055	10.9305	2.57147	2.56098	5.52612	2.93877	3.15086	2.85529	2.69641	2.67031	2.59734	2.58087	2.74768	2.66939	5.88497	2.80175	2.97936	Not Detected	Not Detected	Not Detected	Not Detected	Detected	Detected	Not Detected	Not Detected	Not Detected	Not Detected	Not Detected	Not Detected	Not Detected	Not Detected	Not Detected	Epha7	Mus musculus Eph receptor A7 (Epha7), transcript variant 2, mRNA [NM_001122889]	FALSE	13841
A_30_P01029410	6.06697	5.30729	15.1498	6.53303	9.12447	9.73935	3.24111	3.7164	3.00359	3.04472	3.8079	3.14207	61.2719	8.27382	10.9451	2.56918	2.55926	2.54986	2.9358	3.14661	2.85407	2.69087	2.66585	2.59488	2.5772	2.73813	2.66468	5.76744	2.79868	2.98254	Not Detected	Not Detected	Not Detected	Not Detected	Detected	Not Detected	Not Detected	Not Detected	Not Detected	Not Detected	Not Detected	Not Detected	Not Detected	Not Detected	Not Detected		lincRNA:chr1:42689799-42749799 reverse strand	FALSE
A_55_P2383283	18.6265	33.3051	15.1297	6.52282	13.6937	30.0965	7.87709	7.48726	7.21328	5.11332	5.33433	8.25979	73.0065	27.3647	38.1326	3.43128	4.03297	2.54346	2.9328	3.67771	4.16862	3.71909	3.51765	3.31302	3.24099	3.19991	4.16419	6.03489	4.81979	5.0521	Not Detected	Not Detected	Not Detected	Not Detected	Detected	Not Detected	Not Detected	Not Detected	Not Detected	Not Detected	Detected	Not Detected	Not Detected	Not Detected	Not Detected	2310001H17Rik	Mus musculus adult male bone cDNA, RIKEN full-length enriched library, clone:9830143P17 product:unclassifiable, full insert sequence. [AK036632]	FALSE	76432
A_55_P2188624	6.04209	5.28531	15.1109	6.5126	9.09521	9.72247	3.22504	3.69979	2.99133	3.03382	3.79015	3.12905	47.1038	15.0187	17.737	2.56496	2.55626	2.53689	2.92913	3.13919	2.85056	2.68073	2.65574	2.58982	2.57016	2.72142	2.65539	5.35054	3.79485	3.86209	Not Detected	Not Detected	Not Detected	Not Detected	Not Detected	Not Detected	Not Detected	Not Detected	Not Detected	Not Detected	Not Detected	Not Detected	Not Detected	Not Detected	Not Detected	4933409D19Rik	PREDICTED: Mus musculus RIKEN cDNA 4933409D19 gene (4933409D19Rik), misc_RNA [XR_106096]	FALSE	71084
A_55_P2087518	494.596	541.618	393.316	161.408	160.797	295.505	151.538	208.363	217.341	105.839	251.113	83.2487	304.763	360.536	158.466	8.03395	8.02756	7.86244	7.49783	7.09958	7.30743	8.05276	8.10215	8.46432	7.70878	8.457	7.72145	8.16513	8.67283	7.24794	Detected	Detected	Detected	Detected	Detected	Detected	Detected	Detected	Detected	Detected	Detected	Detected	Detected	Detected	Detected	Exoc8	Mus musculus exocyst complex component 8 (Exoc8), mRNA [NM_198103]	FALSE	102058
A_55_P1970954	429.618	530.193	446.07	66.8653	128.608	345.891	48.3244	149.952	36.874	41.3509	31.8967	17.7349	263.139	66.7923	85.6388	7.83622	7.99223	8.04039	6.27313	6.79181	7.5373	6.40889	7.64431	5.83158	6.29577	5.49865	5.30174	7.95001	6.21417	6.30612	Detected	Detected	Detected	Detected	Detected	Detected	Detected	Detected	Detected	Detected	Detected	Detected	Detected	Detected	Detected	Pknox2	Mus musculus Pbx/knotted 1 homeobox 2 (Pknox2), transcript variant 2, mRNA [NM_001029838]	FALSE	208076
A_52_P329398	12.7759	15.1805	15.0541	6.48182	9.05205	9.69725	10.389	7.64704	5.67152	3.01817	4.88189	3.11028	65.4359	22.9659	11.0003	3.05875	3.0205	2.51655	2.91916	3.1269	2.84774	4.14936	3.54144	3.03586	2.55892	3.12046	2.64058	5.86879	4.51904	2.99606	Not Detected	Not Detected	Not Detected	Not Detected	Detected	Not Detected	Not Detected	Not Detected	Not Detected	Not Detected	Not Detected	Not Detected	Not Detected	Not Detected	Not Detected	Atp12a	Mus musculus ATPase, H+/K+ transporting, nongastric, alpha polypeptide (Atp12a), mRNA [NM_138652]	FALSE	192113
A_55_P2328787	1823.82	1513.9	766.556	214.641	312.377	689.405	155.917	230.318	208.651	171.651	265.269	145.955	181.197	381.877	548.446	9.93486	9.51116	8.84446	7.89032	7.99663	8.52696	8.10044	8.24677	8.40492	8.43072	8.53608	8.59515	7.38423	8.75595	9.06625	Detected	Detected	Detected	Detected	Detected	Detected	Detected	Detected	Detected	Detected	Detected	Detected	Detected	Detected	Detected	6030451C04Rik	Mus musculus 7 days neonate cerebellum cDNA, RIKEN full-length enriched library, clone:A730040I02 product:unclassifiable, full insert sequence. [AK080477]	FALSE	77115
A_66_P120567	6788.45	8769.9	6207.17	2032.81	2450.66	18325.4	1316.79	1747.75	888.439	1281.04	1089.77	699.028	1630.91	2276.31	1031.22	11.9176	12.1669	11.897	11.0309	10.8338	13.4191	11.1295	11.1446	10.4755	11.3881	10.5379	10.9848	10.5528	11.3157	9.97984	Detected	Detected	Detected	Detected	Detected	Detected	Detected	Detected	Detected	Detected	Detected	Detected	Detected	Detected	Detected	Anxa1	Mus musculus annexin A1 (Anxa1), mRNA [NM_010730]	FALSE	16952
A_55_P2038640	1945.61	2144.96	1488.12	1008.71	1341.04	1166.85	689.184	734.348	553.448	533.377	593.998	397.496	1222.54	991.343	1140.72	10.0374	10.028	9.81256	10.0524	10.0059	9.30078	10.2222	9.91323	9.80445	10.1043	9.68297	10.132	10.1688	10.1287	10.1293	Detected	Detected	Detected	Detected	Detected	Detected	Detected	Detected	Detected	Detected	Detected	Detected	Detected	Detected	Detected	Gcn1l1	Mus musculus GCN1 general control of amino-acid synthesis 1-like 1 (yeast) (Gcn1l1), mRNA [NM_172719]	FALSE	231659
A_55_P2091831	49.0898	72.761	40.8523	6.43883	9.80449	21.52	22.2313	21.9289	21.995	8.15282	30.4911	7.0737	71.4728	8.21499	11.0359	4.77523	5.1395	4.61556	2.90422	3.2714	3.70222	5.27705	4.96628	5.07105	3.88182	5.44328	3.91252	6.00094	2.77266	3.00487	Detected	Detected	Not Detected	Not Detected	Detected	Not Detected	Not Detected	Detected	Not Detected	Detected	Detected	Not Detected	Detected	Not Detected	Not Detected	Krtap1-4	Mus musculus keratin associated protein 1-4 (Krtap1-4), mRNA [NM_001039502]	FALSE	629873
A_51_P100298	76.5001	85.526	81.2492	76.534	69.9477	148.941	35.7383	57.7355	47.1911	46.7458	56.6927	29.5383	64.441	108.654	53.7386	5.39595	5.37229	5.59462	6.46251	5.95892	6.37172	5.97013	6.30257	6.21186	6.48052	6.32192	6.0788	5.84406	6.93332	5.59091	Detected	Detected	Detected	Detected	Detected	Detected	Detected	Detected	Detected	Detected	Detected	Detected	Detected	Detected	Detected	Stx3	Mus musculus syntaxin 3 (Stx3), transcript variant A, mRNA [NM_152220]	FALSE	20908
A_55_P2255399	488.428	451.876	510.63	85.4269	177.622	343.078	48.9883	52.6294	61.208	37.3038	91.3068	44.0245	121.691	152.216	120.316	8.01851	7.76487	8.2447	6.61764	7.23304	7.52521	6.42934	6.17273	6.59756	6.14688	6.99401	6.707	6.80513	7.44011	6.82326	Detected	Detected	Detected	Detected	Detected	Detected	Detected	Detected	Detected	Detected	Detected	Detected	Detected	Detected	Detected	F630048H11Rik	Mus musculus NOD-derived CD11c +ve dendritic cells cDNA, RIKEN full-length enriched library, clone:F630048H11 product:hypothetical protein, full insert sequence. [AK170335]	FALSE	100038492
A_55_P2173952	5338.7	239.572	23145	10446.6	21.8674	6519.89	871.949	1098.71	4047.67	57564.7	53711	8345.51	91078.1	90431.8	32.2055	11.5533	6.87809	13.818	13.3682	4.36181	11.8611	10.546	10.4857	12.581	16.6548	16.0201	14.5763	16.205	16.7414	4.78742	Detected	Detected	Detected	Detected	Detected	Detected	Detected	Detected	Not Detected	Detected	Detected	Not Detected	Detected	Detected	Detected	Myh6	Mus musculus myosin, heavy polypeptide 6, cardiac muscle, alpha (Myh6), transcript variant 1, mRNA [NM_001164171]	FALSE	17888
A_30_P01021519	70.8452	86.1909	64.1604	6.39542	8.95101	28.0535	24.8707	31.0501	33.0463	13.3584	27.2136	10.7594	81.5431	47.3774	15.4344	5.29151	5.38158	5.23729	2.88659	3.09896	4.06889	5.44246	5.4396	5.66971	4.63535	5.28009	4.56792	6.19801	5.69886	3.64778	Detected	Detected	Not Detected	Not Detected	Detected	Not Detected	Not Detected	Detected	Not Detected	Detected	Detected	Not Detected	Detected	Detected	Not Detected		lincRNA:chr4:132897264-132910714 forward strand	FALSE
A_51_P113906	6.14025	5.35122	15.5418	6.28369	7.67994	9.08945	3.65541	3.84779	3.00463	3.42109	3.70457	3.14014	10.7452	7.89343	9.8203	2.58109	2.56529	2.69838	2.83479	2.67805	2.73825	2.88606	2.7414	2.59544	2.85348	2.64928	2.66338	2.74883	2.66459	2.73825	Not Detected	Not Detected	Not Detected	Not Detected	Not Detected	Not Detected	Not Detected	Not Detected	Not Detected	Not Detected	Not Detected	Not Detected	Not Detected	Not Detected	Not Detected	Gkn2	Mus musculus gastrokine 2 (Gkn2), mRNA [NM_025467]	FALSE	66284
A_55_P2032024	82.605	123.327	58.5118	15.097	12.8483	45.7223	13.1546	26.8427	25.8215	22.9492	16.9256	10.6016	80.5965	8.1743	42.8918	5.50613	5.91951	5.111	4.07603	3.59665	4.74548	4.49792	5.22666	5.29873	5.4328	4.64308	4.54256	6.17831	2.75467	5.23327	Detected	Detected	Not Detected	Not Detected	Detected	Not Detected	Not Detected	Detected	Not Detected	Not Detected	Detected	Not Detected	Not Detected	Not Detected	Detected	Uggt2	Mus musculus UDP-glucose glycoprotein glucosyltransferase 2 (Uggt2), mRNA [NM_001081252]	FALSE	66435
A_51_P401386	5.90346	5.15518	14.8906	6.36217	8.91729	10.6831	6.86499	3.5989	3.16155	8.0983	6.49836	6.69913	90.9786	8.16803	17.7245	2.5424	2.5383	2.47773	2.87049	3.08968	2.95521	3.51881	2.60703	2.6625	3.86936	3.40178	3.8243	6.35931	2.75202	3.86059	Not Detected	Not Detected	Not Detected	Not Detected	Detected	Not Detected	Not Detected	Not Detected	Not Detected	Not Detected	Not Detected	Not Detected	Not Detected	Not Detected	Not Detected		predicted gene 10610 [Source:MGI Symbol;Acc:MGI:3642045] [ENSMUST00000177929]	FALSE
A_51_P116088	8447.12	10378.8	9062.64	4427.54	7474.97	8332.95	2447.17	3424.53	3356.16	1929.66	4406.27	1328.61	4894.74	2815.67	4753.41	12.2558	12.413	12.4415	12.1429	12.4242	12.2436	12.0095	12.108	12.2991	11.9725	12.4778	11.9277	12.097	11.6167	12.1711	Detected	Detected	Detected	Detected	Detected	Detected	Detected	Detected	Detected	Detected	Detected	Detected	Detected	Detected	Detected	Rexo2	Mus musculus REX2, RNA exonuclease 2 homolog (S. cerevisiae) (Rexo2), nuclear gene encoding mitochondrial protein, mRNA [NM_024233]	FALSE	104444
A_30_P01028923	5.88898	11.0329	14.8679	6.34125	8.89533	9.57494	4.35077	3.58687	8.38156	2.96215	3.66339	3.04173	40.4873	8.15627	11.0736	2.54002	2.80072	2.47688	2.85957	3.08138	2.82705	3.01734	2.60203	3.52302	2.51741	2.61855	2.59783	5.12698	2.74726	3.01528	Not Detected	Not Detected	Not Detected	Not Detected	Not Detected	Not Detected	Not Detected	Not Detected	Not Detected	Not Detected	Not Detected	Not Detected	Not Detected	Not Detected	Not Detected		lincRNA:chr16:4867322-4874772 forward strand	FALSE
A_51_P114634	402.532	383.539	287.542	220.539	184.336	529.426	72.6646	137.692	76.4637	91.9163	125.093	46.5706	136.038	75.1576	104.78	7.74611	7.53412	7.4095	7.92838	7.28559	8.15834	7.00332	7.52223	6.92155	7.49952	7.45954	6.79999	6.97863	6.39164	6.60955	Detected	Detected	Detected	Detected	Detected	Detected	Detected	Detected	Detected	Detected	Detected	Detected	Detected	Detected	Detected	Amz1	Mus musculus archaelysin family metallopeptidase 1 (Amz1), mRNA [NM_173405]	FALSE	231842
A_51_P122238	5066.48	5207.59	5448.27	4639.91	6764.5	5669.09	2020.68	2243.14	1664.56	1396.25	1807.91	1094.14	5693.11	3483.26	4662.54	11.4725	11.3575	11.7043	12.2068	12.2822	11.6521	11.7262	11.5086	11.3402	11.5168	11.2535	11.6483	12.3251	11.9394	12.1455	Detected	Detected	Detected	Detected	Detected	Detected	Detected	Detected	Detected	Detected	Detected	Detected	Detected	Detected	Detected	Uchl5	Mus musculus ubiquitin carboxyl-terminal esterase L5 (Uchl5), transcript variant 1, mRNA [NM_019562]	FALSE	56207
A_51_P114616	289.893	385.82	282.129	324.954	201.932	797.058	59.3953	172.727	142.329	80.5754	146.714	29.5059	406.997	159.143	98.5278	7.29381	7.54078	7.38238	8.44877	7.40877	8.74699	6.70674	7.84425	7.84509	7.30959	7.70085	6.07736	8.58505	7.51943	6.52095	Detected	Detected	Detected	Detected	Detected	Detected	Detected	Detected	Detected	Detected	Detected	Detected	Detected	Detected	Detected	Batf	Mus musculus basic leucine zipper transcription factor, ATF-like (Batf), mRNA [NM_016767]	FALSE	53314
A_52_P120122	5.86385	5.11261	14.829	6.29769	8.85222	9.53048	3.08708	3.56454	2.88834	3.2632	3.63629	3.02487	76.6005	8.1306	12.5158	2.53612	2.53172	2.47551	2.84106	3.06322	2.81887	2.59161	2.59257	2.54504	2.75231	2.59897	2.58765	6.10363	2.73636	3.32843	Not Detected	Not Detected	Not Detected	Not Detected	Detected	Not Detected	Not Detected	Not Detected	Not Detected	Not Detected	Not Detected	Not Detected	Not Detected	Not Detected	Not Detected		predicted gene 20661 [Source:MGI Symbol;Acc:MGI:5313108] [ENSMUST00000176382]	FALSE
A_51_P474658	54.2086	38.9203	26.1877	14.9849	8.84279	11.2158	16.1591	10.4639	3.46297	10.4783	10.2483	6.25234	93.4957	44.4943	86.4965	4.90717	4.25271	4.04415	4.0658	3.05913	2.99835	4.80176	3.96782	2.73141	4.27952	3.98773	3.71616	6.40004	5.60825	6.31926	Detected	Not Detected	Not Detected	Not Detected	Detected	Not Detected	Not Detected	Not Detected	Detected	Not Detected	Detected	Not Detected	Detected	Detected	Not Detected	Esr1	Mus musculus estrogen receptor 1 (alpha) (Esr1), mRNA [NM_007956]	FALSE	13982
A_55_P2185676	5.85341	5.1004	107.046	6.27655	8.83348	9.50939	3.07577	3.55444	2.87993	2.94259	3.62343	3.01727	27.3208	8.8186	91.9394	2.53447	2.5299	5.97703	2.83203	3.05508	2.81546	2.58524	2.58812	2.54112	2.49778	2.59003	2.58272	4.58059	2.96881	6.41134	Not Detected	Not Detected	Not Detected	Not Detected	Not Detected	Detected	Not Detected	Not Detected	Detected	Not Detected	Not Detected	Not Detected	Not Detected	Not Detected	Not Detected	Ssty1	Mus musculus spermiogenesis specific transcript on the Y 1 (Ssty1), mRNA [NM_009220]	FALSE	20611
A_30_P01024186	57.2284	92.5428	56.6277	27.8554	38.0098	33.884	25.6324	30.8955	28.2194	20.4852	28.1033	39.3087	77.8022	58.4636	114.902	4.97825	5.48763	5.06734	5.03663	5.13058	4.32839	5.48805	5.4328	5.43091	5.25835	5.32018	6.52455	6.12516	6.01432	6.74913	Detected	Detected	Detected	Not Detected	Detected	Not Detected	Not Detected	Detected	Detected	Detected	Detected	Not Detected	Detected	Detected	Detected		lincRNA:chr15:82769917-82770296 reverse strand	FALSE
A_30_P01017954	45.2699	39.2827	14.7981	6.25576	24.4224	9.48829	17.8317	11.1319	4.02651	12.7368	4.05203	7.92391	51.3396	23.5068	19.6354	4.66138	4.26787	2.47461	2.82317	4.51466	2.81096	4.95099	4.05733	2.79692	4.57127	2.92334	4.09709	5.4889	4.55793	4.01443	Detected	Not Detected	Not Detected	Not Detected	Detected	Not Detected	Not Detected	Not Detected	Not Detected	Not Detected	Detected	Not Detected	Detected	Not Detected	Not Detected		lincRNA:chr16:3872469-3877048 forward strand	FALSE
A_66_P115757	1068.56	1273.62	1165.66	514.275	901.361	1136.51	343.989	421.765	331.751	243.288	347.195	154.246	562.265	410.302	797.636	9.16118	9.26739	9.45585	9.10757	9.46774	9.25513	9.22086	9.10692	9.06195	8.94451	8.91129	8.68744	9.06166	8.86495	9.60188	Detected	Detected	Detected	Detected	Detected	Detected	Detected	Detected	Detected	Detected	Detected	Detected	Detected	Detected	Detected	Mthfd2l	Mus musculus methylenetetrahydrofolate dehydrogenase (NADP+ dependent) 2-like (Mthfd2l), mRNA [NM_026788]	FALSE	665563
A_55_P2094324	5.8365	5.93482	14.786	6.2385	8.79814	9.46713	3.05443	3.53614	2.86411	2.93174	3.59944	3.00355	79.2892	8.09462	14.1324	2.53195	2.62943	2.47426	2.815	3.04155	2.80733	2.57227	2.57997	2.53389	2.4893	2.57263	2.57416	6.14953	2.72459	3.51247	Not Detected	Not Detected	Not Detected	Not Detected	Detected	Not Detected	Not Detected	Not Detected	Not Detected	Not Detected	Not Detected	Not Detected	Not Detected	Not Detected	Not Detected	Olfr486	Mus musculus olfactory receptor 486 (Olfr486), mRNA [NM_146496]	FALSE	258489
A_30_P01020068	5.83314	5.07406	14.7815	6.22568	8.79077	9.45161	3.04953	10.0542	2.86044	2.92979	3.59372	3.0005	51.2888	107.379	11.0658	2.53131	2.52597	2.47418	2.80922	3.03883	2.8041	2.56947	3.9113	2.53175	2.48781	2.56865	2.57191	5.48717	6.91702	3.01343	Not Detected	Not Detected	Not Detected	Not Detected	Detected	Not Detected	Not Detected	Not Detected	Not Detected	Not Detected	Not Detected	Not Detected	Not Detected	Detected	Not Detected		lincRNA:chr5:14921737-14978834 forward strand	FALSE
A_52_P266320	276.981	366.907	163.067	67.1018	102.385	188.077	78.1399	70.8633	40.5507	54.6759	45.4118	52.8837	102.933	190.615	91.776	7.22279	7.47478	6.6004	6.27749	6.47256	6.69328	7.10371	6.58674	5.9821	6.71044	5.99858	6.99504	6.54327	7.77105	6.40825	Detected	Detected	Detected	Detected	Detected	Detected	Detected	Detected	Detected	Detected	Detected	Detected	Detected	Detected	Detected	Akap17b	Mus musculus A kinase (PRKA) anchor protein 17B (Akap17b), mRNA [NM_001081956]	FALSE	338351
A_55_P2001753	7.39375	5.06527	14.7718	6.20565	8.77634	9.43632	3.54528	3.52412	2.85319	2.92494	3.58286	2.99482	33.9711	8.61372	11.0617	2.76455	2.52431	2.47395	2.80255	3.03312	2.80138	2.85933	2.57425	2.52803	2.48424	2.56073	2.56784	4.8686	2.9088	3.01282	Not Detected	Not Detected	Not Detected	Not Detected	Not Detected	Not Detected	Not Detected	Not Detected	Not Detected	Not Detected	Not Detected	Not Detected	Not Detected	Not Detected	Not Detected		P95335_MYXXA (P95335) Serine-threonine protein kinase (Fragment), partial (6%) [TC1699856]	FALSE
A_30_P01026173	20.6093	25.0225	21.7475	6.19703	8.76988	9.42423	3.0353	5.82471	2.84975	4.09409	3.57767	2.99214	53.7251	12.3911	11.0597	3.55694	3.58678	3.82873	2.79791	3.03007	2.79903	2.56107	3.24504	2.52606	3.0194	2.55694	2.5659	5.5608	3.50204	3.01178	Not Detected	Not Detected	Not Detected	Not Detected	Detected	Not Detected	Not Detected	Not Detected	Not Detected	Not Detected	Not Detected	Not Detected	Not Detected	Not Detected	Not Detected		lincRNA:chr16:9129538-9137898 forward strand	FALSE
A_55_P2136606	20.0321	21.9013	14.7651	7.28033	8.76383	9.41444	15.1523	19.1075	13.4235	10.0577	7.41786	11.8613	91.895	31.5343	11.0578	3.5195	3.41963	2.47367	3.10104	3.02749	2.79692	4.70584	4.78471	4.30675	4.21162	3.55526	4.70847	6.37758	5.0597	3.0113	Not Detected	Not Detected	Not Detected	Not Detected	Detected	Not Detected	Not Detected	Detected	Not Detected	Not Detected	Not Detected	Not Detected	Not Detected	Not Detected	Not Detected	Crnn	Mus musculus cornulin (Crnn), mRNA [NM_001081200]	FALSE	381457
A_55_P2065074	9.45476	17.4791	14.7625	6.84711	8.75822	9.40663	3.0266	4.87863	2.8432	2.91912	3.56776	2.98736	56.793	11.128	11.0558	2.85546	3.15814	2.47354	3.0205	3.02573	2.79557	2.556	3.08373	2.52222	2.47928	2.54946	2.56241	5.64383	3.36136	3.01051	Not Detected	Not Detected	Not Detected	Not Detected	Detected	Not Detected	Not Detected	Not Detected	Not Detected	Not Detected	Not Detected	Not Detected	Not Detected	Not Detected	Not Detected	Hdac9	Mus musculus histone deacetylase 9 (Hdac9), transcript variant 1, mRNA [NM_001271386]	FALSE	79221
A_30_P01029687	5.81998	5.05102	14.761	6.16889	8.74639	9.39288	3.02249	3.51066	2.84002	2.91739	3.563	2.98521	68.9763	9.93662	11.0559	2.52914	2.52216	2.47347	2.78693	3.02065	2.79311	2.55375	2.56768	2.52039	2.4772	2.54602	2.56106	5.95089	3.20704	3.01061	Not Detected	Not Detected	Not Detected	Not Detected	Detected	Not Detected	Not Detected	Not Detected	Not Detected	Not Detected	Not Detected	Not Detected	Not Detected	Not Detected	Not Detected		lincRNA:chrX:102222494-102267068 forward strand	FALSE
A_51_P125691	584.76	647.215	525.859	205.686	314.273	849.986	123.99	156.73	159.902	88.8543	146.417	39.7757	259.692	224.091	178.371	8.27606	8.28281	8.29121	7.83187	8.00459	8.84414	7.77171	7.69716	8.01733	7.44867	7.69798	6.54422	7.92601	8.00073	7.41466	Detected	Detected	Detected	Detected	Detected	Detected	Detected	Detected	Detected	Detected	Detected	Detected	Detected	Detected	Detected	Cdca4	Mus musculus cell division cycle associated 4 (Cdca4), mRNA [NM_028023]	FALSE	71963
A_52_P643087	5.81899	7.59713	14.7575	6.15297	8.74582	9.37931	3.0147	3.50511	2.83408	2.9144	3.55393	2.98134	42.0457	8.04652	11.0507	2.5289	2.68222	2.47337	2.78076	3.01999	2.79006	2.54916	2.56509	2.51667	2.47402	2.53938	2.5584	5.18247	2.70849	3.00958	Not Detected	Not Detected	Not Detected	Not Detected	Not Detected	Not Detected	Not Detected	Not Detected	Not Detected	Not Detected	Not Detected	Not Detected	Not Detected	Not Detected	Not Detected	Olfr315	Mus musculus olfactory receptor 315 (Olfr315), mRNA [NM_146538]	FALSE	258531
A_51_P117236	525.637	530.389	409.471	325	389.651	389.939	181.518	159.605	119.738	143.235	115.275	91.2393	283.334	262.963	245.179	8.12354	7.993	7.9183	8.4491	8.29938	7.70929	8.31626	7.72295	7.58752	8.16914	7.3409	7.86796	8.05672	8.23204	7.8849	Detected	Detected	Detected	Detected	Detected	Detected	Detected	Detected	Detected	Detected	Detected	Detected	Detected	Detected	Detected	Zfp354a	Mus musculus zinc finger protein 354A (Zfp354a), mRNA [NM_009329]	FALSE	21408
A_51_P519251	32305.2	40878.2	21746.1	10068.8	9980.85	35585.5	5920.44	5999.01	3560.68	4499.83	3917.04	2151.24	9530.56	7185.85	9207.48	14.2521	14.5046	13.7078	13.3156	12.8468	14.4875	13.2242	12.8836	12.3906	13.1765	12.3104	12.6296	13.0498	12.9712	13.1404	Detected	Detected	Detected	Detected	Detected	Detected	Detected	Detected	Detected	Detected	Detected	Detected	Detected	Detected	Detected	Nupr1	Mus musculus nuclear protein transcription regulator 1 (Nupr1), mRNA [NM_019738]	FALSE	56312
A_52_P476431	1214.46	1726.64	915.127	289.698	541.225	797.287	195.112	244.503	103.123	171.34	129.526	104.894	311.566	401.298	387.595	9.34644	9.70269	9.1107	8.28593	8.74438	8.74785	8.41633	8.33525	7.3692	8.42834	7.51258	8.08095	8.20259	8.83379	8.57993	Detected	Detected	Detected	Detected	Detected	Detected	Detected	Detected	Detected	Detected	Detected	Detected	Detected	Detected	Detected	Evc	Mus musculus Ellis van Creveld gene syndrome (Evc), mRNA [NM_021292]	FALSE	59056
A_55_P2047168	53.2523	47.9019	14.7594	6.12421	8.73019	9.34443	13.1056	23.4562	20.759	16.2628	20.1154	19.0486	82.4692	40.913	26.2884	4.88121	4.54025	2.47341	2.76877	3.01376	2.78289	4.49129	5.05793	4.97879	4.91869	4.8669	5.40873	6.21562	5.47995	4.47359	Detected	Detected	Detected	Not Detected	Detected	Not Detected	Not Detected	Detected	Not Detected	Detected	Detected	Not Detected	Not Detected	Detected	Detected	Notch1	Mus musculus notch 1 (Notch1), mRNA [NM_008714]	FALSE	18128
A_55_P2064180	11.2449	11.6571	14.7611	6.11704	8.72604	9.33766	2.99818	4.53063	2.82091	3.01796	3.53446	5.22019	69.5166	8.02526	11.0451	2.96141	2.82747	2.47351	2.76584	3.01196	2.78199	2.53824	3.02637	2.50799	2.5587	2.52358	3.44788	5.96202	2.70153	3.00751	Not Detected	Not Detected	Not Detected	Not Detected	Detected	Not Detected	Not Detected	Not Detected	Not Detected	Not Detected	Not Detected	Not Detected	Not Detected	Not Detected	Not Detected	Gm7167	Mus musculus adult male testis cDNA, RIKEN full-length enriched library, clone:4932416G21 product:unclassifiable, full insert sequence. [AK030033]	FALSE	635871
A_55_P2031966	242.378	245.584	181.888	18.9125	36.8077	38.5498	99.678	115.948	124.21	104.384	110.943	120.11	152.53	121.521	43.5125	7.04235	6.91035	6.75556	4.43937	5.0885	4.50383	7.45434	7.28221	7.64626	7.68773	7.27979	8.28979	7.13818	7.10679	5.25588	Detected	Detected	Detected	Not Detected	Detected	Detected	Not Detected	Detected	Not Detected	Detected	Detected	Not Detected	Detected	Detected	Detected	Fbxo39	Mus musculus F-box protein 39 (Fbxo39), mRNA [NM_001099688]	FALSE	628100
A_51_P476960	5.82472	5.03554	14.7661	6.10408	8.72605	9.32393	2.99277	3.49182	2.81641	2.90768	3.52795	2.97329	42.9198	17.6877	11.0497	2.52995	2.5196	2.47371	2.75996	3.01208	2.77962	2.53448	2.55898	2.50381	2.47337	2.51678	2.55336	5.21374	4.07459	3.00916	Not Detected	Not Detected	Not Detected	Not Detected	Not Detected	Not Detected	Not Detected	Not Detected	Not Detected	Not Detected	Not Detected	Not Detected	Not Detected	Not Detected	Not Detected	Csmd3	Mus musculus CUB and Sushi multiple domains 3 (Csmd3), mRNA [NM_001081391]	FALSE	239420
ERCC-00148_99	117.732	110.69	133.652	198.307	107.424	150.32	77.4202	86.0917	77.194	80.7194	78.5881	73.8522	157.915	132.842	181.182	6.01858	5.75568	6.30346	7.77913	6.54327	6.385	7.09132	6.86969	6.93792	7.31238	6.78012	7.52902	7.18449	7.23987	7.43878	Detected	Detected	Detected	Detected	Detected	Detected	Detected	Detected	Detected	Detected	Detected	Detected	Detected	Detected	Detected		Unknown	pos
A_55_P2037643	5.82955	6.22059	14.773	6.09464	8.72579	9.31431	2.98816	10.886	2.81241	4.79108	7.62016	2.97267	74.455	12.132	11.0505	2.53066	2.64306	2.47398	2.75623	3.01169	2.77771	2.53079	4.02182	2.49973	3.16462	3.5882	2.55285	6.06263	3.47578	3.00946	Not Detected	Not Detected	Not Detected	Not Detected	Detected	Not Detected	Not Detected	Not Detected	Not Detected	Not Detected	Not Detected	Not Detected	Not Detected	Not Detected	Not Detected			FALSE
A_55_P1955701	79.9435	92.4297	25.177	32.3281	33.3297	41.2706	18.9112	12.6414	26.5857	14.1598	9.90404	16.3006	52.4804	42.6105	31.6299	5.46242	5.48583	3.9945	5.25387	4.95483	4.6031	5.04323	4.22925	5.34222	4.71415	3.93811	5.18247	5.52321	5.54349	4.75957	Detected	Detected	Detected	Detected	Detected	Not Detected	Not Detected	Not Detected	Not Detected	Not Detected	Detected	Not Detected	Detected	Detected	Not Detected	Gm6146	Mus musculus 0 day neonate eyeball cDNA, RIKEN full-length enriched library, clone:E130319M01 product:unclassifiable, full insert sequence. [AK053902]	FALSE	620382
A_66_P135165	412.538	516.582	305.801	249.742	310.014	335.943	231.397	205.921	128.016	170.623	158.638	204.96	186.833	169.64	373.32	7.77891	7.95372	7.49511	8.09415	7.98273	7.49511	8.65542	8.08695	7.69264	8.4226	7.80936	9.11527	7.42975	7.60626	8.53301	Detected	Detected	Detected	Detected	Detected	Detected	Detected	Detected	Detected	Detected	Detected	Detected	Detected	Detected	Detected	Nfib	Mus musculus nuclear factor I/B (Nfib), transcript variant 1, mRNA [NM_001113209]	FALSE	18028
A_55_P2129691	4739.5	5336.3	8358.32	3009.06	3089.82	2088.65	7017.43	8803.94	7995.43	6722.84	7214.97	4712.64	10550.4	2286.53	2135.59	11.365	11.3982	12.3277	11.5872	11.1662	10.1433	13.4586	13.4312	13.5239	13.7361	13.1754	13.7525	13.1896	11.3221	11.0402	Detected	Detected	Detected	Detected	Detected	Detected	Detected	Detected	Detected	Detected	Detected	Detected	Detected	Detected	Detected	AB124611	Mus musculus cDNA sequence AB124611 (AB124611), transcript variant 1, mRNA [NM_001198794]	FALSE	382062
A_51_P112734	356.492	729.433	214.406	365.057	753.928	627.059	484.498	777.031	191.787	870.012	387.731	546.45	537.226	3029.75	1405.46	7.57594	8.45251	6.98583	8.61571	9.21669	8.39587	9.70752	9.99637	8.27892	10.8174	9.0697	10.626	8.99605	11.7269	10.4248	Detected	Detected	Detected	Detected	Detected	Detected	Detected	Detected	Detected	Detected	Detected	Detected	Detected	Detected	Detected	Slc7a8	Mus musculus solute carrier family 7 (cationic amino acid transporter, y+ system), member 8 (Slc7a8), mRNA [NM_016972]	FALSE	50934
A_55_P2025203	33.6544	27.4448	27.9857	19.6151	17.8268	10.8383	14.8455	14.5	9.63375	10.3562	7.01554	9.52316	62.8672	36.2019	30.5472	4.24737	3.72512	4.12146	4.49693	4.06522	2.96881	4.6764	4.41105	3.75336	4.26296	3.48759	4.37867	5.80895	5.29369	4.70135	Detected	Not Detected	Not Detected	Not Detected	Detected	Not Detected	Not Detected	Not Detected	Not Detected	Not Detected	Detected	Not Detected	Not Detected	Not Detected	Not Detected	Hrasls5	Mus musculus adult male testis cDNA, RIKEN full-length enriched library, clone:1700055A14 product:similar to H-REV107-LIKE PROTEIN 5 [Mus musculus], full insert sequence. [AK006790]	FALSE	66727
A_30_P01027714	429.356	391.949	151.684	63.5067	94.0853	152.455	61.4209	64.1805	76.5235	63.8943	88.6474	66.0493	127.258	143.989	93.6429	7.83414	7.56628	6.49597	6.20917	6.35886	6.40396	6.75281	6.44654	6.92311	6.94589	6.9512	7.34561	6.87306	7.35219	6.44447	Detected	Detected	Detected	Detected	Detected	Detected	Detected	Detected	Detected	Detected	Detected	Detected	Detected	Detected	Detected		lincRNA:chr12:81217572-81233910 reverse strand	FALSE
A_55_P2017964	7.93135	9.3756	14.8155	6.07519	8.75194	9.30489	2.97847	3.49019	2.86566	2.90844	3.50897	4.1841	76.7635	13.4592	12.8866	2.78719	2.73608	2.47499	2.74796	3.02349	2.77624	2.52125	2.5583	2.53467	2.47347	2.48723	3.19548	6.10616	3.6171	3.37259	Not Detected	Not Detected	Not Detected	Not Detected	Detected	Not Detected	Not Detected	Not Detected	Not Detected	Not Detected	Not Detected	Not Detected	Not Detected	Not Detected	Not Detected	Unc13a	Mus musculus unc-13 homolog A (C. elegans) (Unc13a), mRNA [NM_001029873]	FALSE	382018
A_30_P01030671	5.86292	5.0479	14.8234	6.07468	8.75717	9.3081	2.97797	3.49117	2.80132	2.90901	3.50797	2.9786	124.881	8.01068	11.1054	2.53601	2.52165	2.4753	2.74768	3.02511	2.7766	2.52078	2.55876	2.48868	2.47357	2.48574	2.55698	6.8435	2.69727	3.0237	Not Detected	Not Detected	Not Detected	Not Detected	Detected	Not Detected	Not Detected	Not Detected	Not Detected	Not Detected	Not Detected	Not Detected	Not Detected	Not Detected	Not Detected		lincRNA:chr4:101010948-101032148 forward strand	FALSE
A_30_P01020443	290.676	384.611	291.912	167.85	237.938	147.463	148.386	168.583	98.1071	82.857	142.261	83.6747	248.547	211.744	327.968	7.29799	7.53653	7.42975	7.54552	7.61698	6.35636	8.01942	7.80744	7.295	7.34714	7.65426	7.7309	7.85467	7.91558	8.33525	Detected	Detected	Detected	Detected	Detected	Detected	Detected	Detected	Detected	Detected	Detected	Detected	Detected	Detected	Detected		lincRNA:chr18:84757475-84757969 reverse strand	FALSE
ERCC-00081_60	6.46446	8.76431	15.7292	6.28142	8.98465	8.87886	4.11723	3.69553	3.55868	3.45485	3.84852	3.62423	12.3274	9.40977	10.3193	2.63422	2.71555	2.81617	2.83376	3.10947	2.70764	2.97445	2.6535	2.74526	2.86899	2.7833	3.03594	3.50897	3.11648	2.83269	Not Detected	Not Detected	Not Detected	Not Detected	Not Detected	Not Detected	Not Detected	Not Detected	Not Detected	Not Detected	Not Detected	Not Detected	Not Detected	Not Detected	Not Detected		Unknown	pos
A_30_P01018957	673.807	695.591	673.065	668.473	823.717	760.394	347.051	340.037	389.026	228.386	413.61	173.151	584.887	426.603	757.217	8.48776	8.38324	8.65871	9.46503	9.34567	8.67423	9.23456	8.78644	9.30015	8.85262	9.16149	8.86162	9.1188	8.92039	9.52807	Detected	Detected	Detected	Detected	Detected	Detected	Detected	Detected	Detected	Detected	Detected	Detected	Detected	Detected	Detected		lincRNA:chr10:81680941-81704964 reverse strand	FALSE
A_55_P2045777	51.7194	48.783	24.5693	9.40748	10.1158	13.4718	11.4705	20.2786	7.12358	15.0624	18.5527	6.95178	76.9195	8.01875	11.1681	4.84271	4.56708	3.96801	3.36529	3.31561	3.1611	4.2898	4.86823	3.29539	4.80667	4.76291	3.88766	6.10905	2.69959	3.04259	Detected	Not Detected	Not Detected	Not Detected	Detected	Not Detected	Not Detected	Detected	Not Detected	Detected	Detected	Not Detected	Not Detected	Not Detected	Detected			FALSE
A_55_P2059860	5.89512	9.37066	14.8729	6.08334	8.80754	9.33697	7.26888	8.74817	3.35712	2.9152	5.56565	2.99005	97.264	16.2682	12.449	2.54101	2.73596	2.47707	2.75139	3.04515	2.78186	3.5931	3.71552	2.71493	2.47424	3.2396	2.56438	6.4579	3.92908	3.31789	Not Detected	Not Detected	Not Detected	Not Detected	Detected	Not Detected	Not Detected	Not Detected	Not Detected	Not Detected	Not Detected	Not Detected	Not Detected	Not Detected	Not Detected	Igsf1	Mus musculus immunoglobulin superfamily, member 1 (Igsf1), transcript variant 3, mRNA [NM_183335]	FALSE	209268
A_55_P1953003	198.319	136.194	94.0535	97.3094	47.3195	44.5883	100.372	70.7377	37.4998	109.87	54.3388	73.6643	79.9786	210.703	20.0783	6.75029	6.07679	5.79691	6.80469	5.42829	4.71177	7.46696	6.58493	5.85928	7.76952	6.26233	7.52427	6.16482	7.90989	4.05034	Detected	Detected	Detected	Detected	Detected	Detected	Not Detected	Detected	Not Detected	Detected	Detected	Detected	Detected	Detected	Detected	Atp6v0a4	Mus musculus ATPase, H+ transporting, lysosomal V0 subunit A4 (Atp6v0a4), mRNA [NM_080467]	FALSE	140494
A_51_P126365	6.18027	5.29115	16.2572	5.74299	7.98228	9.12157	3.17255	3.71368	3.00415	3.11703	3.73236	3.14191	12.0823	8.00454	9.5704	2.58733	2.557	3.32666	2.64393	2.7435	2.74407	2.64277	2.66408	2.59515	2.62469	2.67311	2.66459	3.45446	2.69572	2.6968	Not Detected	Not Detected	Not Detected	Not Detected	Not Detected	Not Detected	Not Detected	Not Detected	Not Detected	Not Detected	Not Detected	Not Detected	Not Detected	Not Detected	Not Detected	Gzmn	Mus musculus granzyme N (Gzmn), mRNA [NM_153052]	FALSE	245839
A_55_P1955532	728.086	1049.89	850.343	313.052	589.57	496.337	312.632	242.412	385.339	108.095	430.006	114.406	446.33	284.046	422.681	8.60861	8.97914	9.00345	8.40252	8.86162	8.06147	9.07854	8.32049	9.28759	7.74226	9.20969	8.21691	8.72804	8.3415	8.70901	Detected	Detected	Detected	Detected	Detected	Detected	Detected	Detected	Detected	Detected	Detected	Detected	Detected	Detected	Detected	Tfr2	Mus musculus transferrin receptor 2 (Tfr2), mRNA [NM_015799]	FALSE	50765
A_55_P2070786	185.467	203.437	195.684	86.945	177.312	134.446	63.2361	105.274	80.8323	49.2672	63.8344	27.7827	169.076	84.5828	139.04	6.66304	6.65297	6.86107	6.64448	7.23143	6.22462	6.79496	7.147	7.00532	6.55133	6.48034	5.99042	7.27281	6.56399	7.04684	Detected	Detected	Detected	Detected	Detected	Detected	Detected	Detected	Detected	Detected	Detected	Detected	Detected	Detected	Detected		RT14_MOUSE (Q9CR88) Mitochondrial 28S ribosomal protein S14 (S14mt) (MRP-S14), partial (79%) [TC1673037]	FALSE
A_55_P2027412	4007.05	4555.95	5433.56	3015.91	5256.48	5202.87	2365.03	2928.33	2882.62	1356.37	3034.63	713.266	3718.2	2339.21	2774.42	11.1114	11.1545	11.7004	11.5907	11.9041	11.5255	11.9656	11.8777	12.1042	11.476	11.9599	11.0145	11.7145	11.3521	11.409	Detected	Detected	Detected	Detected	Detected	Detected	Detected	Detected	Detected	Detected	Detected	Detected	Detected	Detected	Detected			FALSE
A_51_P117087	7.77411	11.6096	18.3709	7.50341	7.98476	9.42949	3.21785	3.73684	3.34891	3.43389	3.77683	3.46812	10.3098	9.49434	11.7814	2.78138	2.82539	3.64504	3.1315	2.74421	2.80023	2.67578	2.67703	2.71312	2.86053	2.71006	2.94839	2.60446	3.13461	3.19311	Not Detected	Not Detected	Not Detected	Not Detected	Not Detected	Not Detected	Not Detected	Not Detected	Not Detected	Not Detected	Not Detected	Not Detected	Not Detected	Not Detected	Not Detected	Kcnip1	Mus musculus Kv channel-interacting protein 1 (Kcnip1), transcript variant B, mRNA [NM_027398]	FALSE	70357
A_51_P144770	7223.51	7073.09	4325.66	1705.62	2905.82	4385.05	1124.98	1408.06	1226.86	1038.89	1702.92	932.946	2354.64	1878.57	3379.02	12.0098	11.8249	11.365	10.7809	11.0807	11.2547	10.9192	10.8432	10.9033	11.0846	11.1672	11.4128	11.0795	11.0424	11.6846	Detected	Detected	Detected	Detected	Detected	Detected	Detected	Detected	Detected	Detected	Detected	Detected	Detected	Detected	Detected	2410002F23Rik	Mus musculus RIKEN cDNA 2410002F23 gene, mRNA (cDNA clone MGC:27669 IMAGE:4910895), complete cds. [BC016099]	FALSE	668661
A_51_P120589	11.2007	16.7988	15.5586	5.52208	7.573	10.4141	3.082	3.9997	2.94599	3.08884	3.66788	3.08754	11.385	7.59438	9.65145	2.95908	3.1175	2.7075	2.59337	2.65429	2.93071	2.58885	2.84114	2.57052	2.60625	2.62212	2.62578	3.14661	2.59588	2.70831	Not Detected	Not Detected	Not Detected	Not Detected	Not Detected	Not Detected	Not Detected	Not Detected	Not Detected	Not Detected	Not Detected	Not Detected	Not Detected	Not Detected	Not Detected	Olfr181	Mus musculus olfactory receptor 181 (Olfr181), mRNA [NM_146999]	FALSE	259001
A_55_P2404808	30.7561	26.3062	27.5922	29.6272	10.2106	56.8244	10.5305	13.8058	10.1125	9.71928	10.0747	3.02859	10.0299	12.5485	11.4733	4.1193	3.65616	4.10484	5.12471	3.33058	5.03839	4.16797	4.34962	3.82815	4.15759	3.96185	2.59	2.53805	3.51747	3.11697	Detected	Not Detected	Not Detected	Not Detected	Not Detected	Not Detected	Detected	Not Detected	Not Detected	Not Detected	Detected	Not Detected	Not Detected	Not Detected	Not Detected	2210406H18Rik	Mus musculus adult male stomach cDNA, RIKEN full-length enriched library, clone:2210406H18 product:unclassifiable, full insert sequence. [AK008836]	FALSE	70133
A_30_P01020409	5.9857	5.13459	15.0124	6.16579	8.98525	9.50911	3.00248	3.53771	2.80578	2.93842	3.5256	3.0346	10.0417	8.1036	11.5191	2.5555	2.5353	2.50453	2.78526	3.11018	2.81541	2.54101	2.58089	2.49255	2.49403	2.5142	2.59352	2.54037	2.72732	3.12763	Not Detected	Not Detected	Not Detected	Not Detected	Not Detected	Not Detected	Not Detected	Not Detected	Not Detected	Not Detected	Not Detected	Not Detected	Not Detected	Not Detected	Not Detected		lincRNA:chr10:9322308-9332183 forward strand	FALSE
A_30_P01025161	5.99682	5.14368	15.0299	6.18053	9.01065	9.53946	7.39119	3.99353	2.80758	2.94206	3.52935	3.04066	10.0525	8.11416	11.5708	2.55757	2.53646	2.50956	2.79088	3.11672	2.8205	3.61961	2.8379	2.49422	2.49727	2.51827	2.59699	2.54296	2.7311	3.13878	Not Detected	Not Detected	Not Detected	Not Detected	Not Detected	Not Detected	Not Detected	Not Detected	Not Detected	Not Detected	Not Detected	Not Detected	Not Detected	Not Detected	Not Detected		lincRNA:chr4:8865575-8899400 forward strand	FALSE
A_52_P114282	763.247	876.759	599.041	382.31	569.352	743.005	247.739	298.543	219.491	207.488	316.781	142.024	423.317	433.672	658.526	8.66642	8.71413	8.48019	8.68062	8.81521	8.6363	8.74699	8.60518	8.47811	8.71531	8.77745	8.55322	8.64147	8.94277	9.33249	Detected	Detected	Detected	Detected	Detected	Detected	Detected	Detected	Detected	Detected	Detected	Detected	Detected	Detected	Detected	Armcx5	Mus musculus armadillo repeat containing, X-linked 5 (Armcx5), mRNA [NM_001009575]	FALSE	494468
A_55_P1978018	25.7871	19.4677	15.0653	6.21194	9.0658	9.60127	13.3257	3.72403	11.8221	14.5917	17.994	3.05467	172.003	35.9369	11.6814	3.87895	3.2748	2.5204	2.8041	3.1316	2.83115	4.51884	2.6699	4.10188	4.75813	4.72071	2.60456	7.29891	5.28063	3.16837	Not Detected	Not Detected	Not Detected	Not Detected	Detected	Not Detected	Not Detected	Not Detected	Not Detected	Detected	Not Detected	Not Detected	Not Detected	Not Detected	Not Detected	Gm5795	Mus musculus predicted gene 5795 (Gm5795), mRNA [NM_001270806]	FALSE	544990
A_30_P01031829	45.1992	45.88	15.0833	6.23014	13.3672	14.3603	13.6024	5.21364	15.6552	17.9298	12.8243	14.7281	18.636	38.2597	17.4269	4.65883	4.48392	2.52626	2.81181	3.64597	3.22328	4.54968	3.14085	4.55454	5.06655	4.28137	5.03648	4.07816	5.38084	3.83564	Detected	Detected	Not Detected	Not Detected	Not Detected	Not Detected	Not Detected	Not Detected	Not Detected	Not Detected	Detected	Not Detected	Not Detected	Not Detected	Detected		lincRNA:chr4:44181997-44249172 reverse strand	FALSE
A_55_P2045824	6.04416	5.18439	15.1038	6.25	9.12805	9.67117	3.02624	3.56814	2.81614	2.95687	3.54753	3.06936	10.1036	8.17741	11.808	2.56523	2.54263	2.53437	2.82002	3.14768	2.84356	2.5558	2.59387	2.50362	2.51147	2.53463	2.61388	2.55774	2.75578	3.20025	Not Detected	Not Detected	Not Detected	Not Detected	Not Detected	Not Detected	Not Detected	Not Detected	Not Detected	Not Detected	Not Detected	Not Detected	Not Detected	Not Detected	Not Detected	Speer3	Mus musculus spermatogenesis associated glutamate (E)-rich protein 3 (Speer3), mRNA [NM_027650]	FALSE	71026
A_30_P01020248	17.586	15.4681	15.1237	6.27057	9.16118	14.0037	3.03215	3.5752	2.8188	2.96098	3.553	3.0775	10.1172	8.19751	11.8768	3.36705	3.03932	2.54165	2.82974	3.15777	3.19904	2.55919	2.59675	2.50618	2.51597	2.53865	2.61917	2.56103	2.76416	3.21741	Not Detected	Not Detected	Not Detected	Not Detected	Not Detected	Not Detected	Not Detected	Not Detected	Not Detected	Not Detected	Not Detected	Not Detected	Not Detected	Not Detected	Not Detected		lincRNA:chr5:106982442-107045717 reverse strand	FALSE
A_52_P66520	6.06997	5.20767	15.1441	6.29254	9.19909	9.75741	3.03838	3.5827	2.82167	2.96527	3.55882	3.08601	10.1315	16.6955	11.9535	2.56965	2.54607	2.54806	2.83937	3.16642	2.85673	2.56275	2.60005	2.5085	2.52095	2.54304	2.62475	2.56422	3.97218	3.23332	Not Detected	Not Detected	Not Detected	Not Detected	Not Detected	Not Detected	Not Detected	Not Detected	Not Detected	Not Detected	Not Detected	Not Detected	Not Detected	Not Detected	Not Detected	Clec12a	Mus musculus C-type lectin domain family 12, member a (Clec12a), mRNA [NM_177686]	FALSE	232413
A_55_P2081273	6.08338	6.34603	15.165	6.31565	12.8419	9.80358	7.73032	5.24759	2.82485	3.96005	3.95048	10.078	10.1461	8.23673	12.0296	2.57193	2.64659	2.55477	2.84884	3.59596	2.86367	3.68841	3.14731	2.51061	2.99097	2.8738	4.46323	2.56754	2.7828	3.24746	Not Detected	Not Detected	Not Detected	Not Detected	Not Detected	Not Detected	Not Detected	Not Detected	Not Detected	Not Detected	Not Detected	Not Detected	Not Detected	Not Detected	Not Detected	Gabbr2	Mus musculus gamma-aminobutyric acid (GABA) B receptor, 2 (Gabbr2), mRNA [NM_001081141]	FALSE	242425
A_52_P365011	1422.21	1423.59	1371.55	889.629	774.108	1321.24	361.156	609.007	470.427	357.138	533.32	246.031	634.713	437.341	433.171	9.57364	9.41672	9.6962	9.86619	9.25371	9.47424	9.29114	9.6305	9.57364	9.49995	9.52463	9.4089	9.22829	8.95879	8.74761	Detected	Detected	Detected	Detected	Detected	Detected	Detected	Detected	Detected	Detected	Detected	Detected	Detected	Detected	Detected	Fes	Mus musculus feline sarcoma oncogene (Fes), mRNA [NM_010194]	FALSE	14159
A_52_P580582	461.763	70.7921	944.7	348.852	17.4158	1949.66	132.761	18.7078	64.8122	1427.36	7050.27	337.267	12980.8	5555.44	13.0948	7.94105	5.09955	9.15287	8.55102	4.03327	10.0383	7.87319	4.75592	6.6859	11.5456	13.1448	9.88395	13.4793	12.5988	3.39982	Detected	Detected	Detected	Detected	Detected	Detected	Detected	Not Detected	Not Detected	Detected	Detected	Not Detected	Detected	Detected	Detected	Nppa	Mus musculus natriuretic peptide type A (Nppa), mRNA [NM_008725]	FALSE	230899
A_55_P2117033	1163.16	1241.7	1231.99	816.486	1100.72	1547.03	503.72	642.421	709.246	518.715	792.44	397.948	933.985	950.24	901.355	9.28273	9.22329	9.54345	9.73517	9.73828	9.70782	9.76467	9.7103	10.1465	10.0663	10.0948	10.1335	9.77121	10.0622	9.78121	Detected	Detected	Detected	Detected	Detected	Detected	Detected	Detected	Detected	Detected	Detected	Detected	Detected	Detected	Detected	Mtmr3	Mus musculus myotubularin related protein 3 (Mtmr3), mRNA [NM_028860]	FALSE	74302
3xSLv1	6.06565	5.21438	15.4806	5.54396	7.36427	7.86931	3.09523	3.59656	2.94971	3.07254	3.65594	3.07368	10.5352	7.73164	9.20066	2.56898	2.54693	2.66921	2.5986	2.61574	2.58817	2.59648	2.6061	2.57247	2.59509	2.61342	2.61655	2.67031	2.62347	2.6401	Not Detected	Not Detected	Not Detected	Not Detected	Not Detected	Not Detected	Not Detected	Not Detected	Not Detected	Not Detected	Not Detected	Not Detected	Not Detected	Not Detected	Not Detected		Unknown	neg
A_55_P1975456	902.627	1059.48	744.51	532.748	770.656	1021.6	282.551	388.646	271.005	209.873	349.082	119.158	412.795	399.704	660.422	8.91178	8.99295	8.79679	9.15822	9.24852	9.10787	8.93373	8.97986	8.78964	8.73011	8.91773	8.27892	8.60574	8.82574	9.33519	Detected	Detected	Detected	Detected	Detected	Detected	Detected	Detected	Detected	Detected	Detected	Detected	Detected	Detected	Detected	Nfyb	Mus musculus nuclear transcription factor-Y beta (Nfyb), mRNA [NM_010914]	FALSE	18045
A_55_P2109342	2070.55	2465.6	2420.71	1078.17	2033.14	2784.73	746.768	977.786	976.742	521.769	1118.61	258.083	1392.84	1442.71	1366.95	10.123	10.2261	10.5049	10.1496	10.5931	10.5744	10.3289	10.3144	10.6001	10.0737	10.5731	9.48363	10.3532	10.6703	10.385	Detected	Detected	Detected	Detected	Detected	Detected	Detected	Detected	Detected	Detected	Detected	Detected	Detected	Detected	Detected	Rnps1	Mus musculus ribonucleic acid binding protein S1 (Rnps1), transcript variant 1, mRNA [NM_009070]	FALSE	19826
A_30_P01031351	457.871	510.466	436.013	190.006	211.475	287.838	206.435	236.325	268.742	179.97	298.448	126.498	482.214	304.6	112.551	7.929	7.93688	8.01306	7.71801	7.46878	7.26987	8.49094	8.28641	8.78057	8.49807	8.69891	8.37283	8.84555	8.42999	6.71899	Detected	Detected	Detected	Detected	Detected	Detected	Detected	Detected	Detected	Detected	Detected	Detected	Detected	Detected	Detected		lincRNA:chr15:102947390-102971082 reverse strand	FALSE
A_55_P2408330	789.416	1079.45	720.456	344.664	895.439	1143.63	243.086	237.978	225.228	224.756	217.358	147.31	669.102	531.538	434.969	8.7138	9.02281	8.7473	8.53273	9.45793	9.26739	8.72092	8.29753	8.51337	8.82787	8.25912	8.61432	9.29291	9.23456	8.75319	Detected	Detected	Detected	Detected	Detected	Detected	Detected	Detected	Detected	Detected	Detected	Detected	Detected	Detected	Detected	Rbm33	Mus musculus RNA binding motif protein 33 (Rbm33), mRNA [NM_028234]	FALSE	381626
A_55_P2134427	4138.18	4872.43	3762.61	1097.36	1615.65	2102.67	1547.03	1989.48	1602.41	931.099	2005.57	547.865	2599	1986.61	1075.58	11.168	11.2522	11.1474	10.1727	10.2707	10.1518	11.3575	11.3327	11.2894	10.9211	11.3909	10.6286	11.2132	11.1276	10.052	Detected	Detected	Detected	Detected	Detected	Detected	Detected	Detected	Detected	Detected	Detected	Detected	Detected	Detected	Detected			FALSE
A_55_P2062324	7.32921	8.14418	15.407	6.64955	9.71678	10.4622	6.67052	3.68969	6.24361	3.02598	3.65208	3.21178	10.3196	8.52757	13.1264	2.76107	2.69759	2.6352	2.97315	3.25716	2.9364	3.4792	2.64997	3.13323	2.56468	2.61065	2.718	2.60695	2.88424	3.40376	Not Detected	Not Detected	Not Detected	Not Detected	Not Detected	Not Detected	Not Detected	Not Detected	Not Detected	Not Detected	Not Detected	Not Detected	Not Detected	Not Detected	Not Detected			FALSE
A_52_P431294	6.25247	5.39057	15.4344	6.69393	9.77946	10.5518	3.1483	3.70183	154.036	3.03277	3.66341	3.22648	10.3395	8.56658	13.2811	2.59925	2.571	2.64684	2.98552	3.26799	2.9446	2.62699	2.65702	7.96171	2.56949	2.61858	2.73114	2.61172	2.89492	3.42011	Not Detected	Detected	Not Detected	Not Detected	Not Detected	Not Detected	Not Detected	Not Detected	Not Detected	Not Detected	Not Detected	Not Detected	Not Detected	Not Detected	Not Detected	Gm4894	Mus musculus predicted gene 4894 (Gm4894), mRNA [NM_177701]	FALSE	235327
A_55_P2130104	118.36	132.781	134.638	173.637	88.3637	323.464	43.8553	89.8524	233.191	89.3308	67.0302	42.0803	56.1804	113.263	83.3675	6.02661	6.0383	6.31318	7.59977	6.26614	7.43637	6.26426	6.92726	8.56221	7.45742	6.55269	6.63588	5.62821	7.00381	6.2676	Detected	Detected	Detected	Detected	Detected	Detected	Detected	Detected	Detected	Detected	Detected	Detected	Detected	Detected	Detected	Slc52a3	Mus musculus solute carrier protein family 52, member 3 (Slc52a3), transcript variant 1, mRNA [NM_027172]	FALSE	69698
A_51_P104718	6.41706	5.17881	15.3971	6.17759	7.54219	8.02241	3.09138	3.55197	2.9356	3.04685	3.62089	3.16619	11.5348	7.84598	9.62001	2.62601	2.54199	2.63103	2.79	2.64774	2.60408	2.59416	2.58722	2.56602	2.57866	2.58829	2.68257	3.24236	2.65165	2.70393	Not Detected	Not Detected	Not Detected	Not Detected	Not Detected	Not Detected	Not Detected	Not Detected	Not Detected	Not Detected	Not Detected	Not Detected	Not Detected	Not Detected	Not Detected	Gpr12	Mus musculus G-protein coupled receptor 12 (Gpr12), transcript variant 1, mRNA [NM_001010941]	FALSE	14738
A_30_P01018437	86.2151	76.0984	73.7782	7.51982	13.1271	21.2784	17.5644	17.7855	22.5824	19.9935	29.2401	10.2312	10.4026	42.5528	15.291	5.56555	5.20731	5.44882	3.13354	3.62239	3.68947	4.92428	4.68765	5.10566	5.22376	5.37725	4.48369	2.6283	5.54131	3.63316	Detected	Detected	Not Detected	Not Detected	Not Detected	Not Detected	Not Detected	Not Detected	Not Detected	Detected	Detected	Not Detected	Detected	Not Detected	Detected		lincRNA:chr1:183142656-183163206 forward strand	FALSE
A_51_P118132	5013.82	4264.27	3220.54	889.708	1182.28	3411.75	673.522	1002.87	1008.92	544.089	1230.46	483.911	1117.19	869.719	1829.71	11.4593	11.051	10.9207	9.86651	9.8329	10.8907	10.1872	10.3578	10.6406	10.1361	10.7041	10.4446	10.0406	9.9479	10.8104	Detected	Detected	Detected	Detected	Detected	Detected	Detected	Detected	Detected	Detected	Detected	Detected	Detected	Detected	Detected	Skil	Mus musculus SKI-like (Skil), transcript variant 1, mRNA [NM_011386]	FALSE	20482
A_55_P2102664	323.549	397.486	274.18	80.1872	206.095	270.677	100.558	141.521	133.992	78.3588	119.894	67.5634	174.273	139.856	98.8387	7.44716	7.58955	7.34141	6.5326	7.43468	7.1874	7.47019	7.56018	7.75548	7.27123	7.39366	7.38423	7.32037	7.30891	6.52649	Detected	Detected	Detected	Detected	Detected	Detected	Detected	Detected	Detected	Detected	Detected	Detected	Detected	Detected	Detected		predicted gene 10750 [Source:MGI Symbol;Acc:MGI:3641996] [ENSMUST00000099266]	FALSE
A_51_P435198	12311.3	12949.8	10032.5	6706.12	11877.5	9336.67	5125.59	6205.39	4763.93	3326.97	6470.46	2503.66	7900.37	6999.85	7776.36	12.8039	12.7401	12.5927	12.7545	13.0858	12.4203	13.0376	12.9372	12.8039	12.7511	13.005	12.8615	12.7892	12.9308	12.8956	Detected	Detected	Detected	Detected	Detected	Detected	Detected	Detected	Detected	Detected	Detected	Detected	Detected	Detected	Detected	Cryz	Mus musculus crystallin, zeta (Cryz), mRNA [NM_009968]	FALSE	12972
A_51_P218041	7.19537	27.7451	16.9133	7.07898	10.2984	15.076	3.24763	10.5013	2.92496	6.64323	3.75914	3.34658	10.4925	9.6828	14.6003	2.74743	3.74268	3.52703	3.0678	3.34071	3.27712	2.69527	3.97408	2.56134	3.57573	2.69455	2.84871	2.65534	3.16872	3.56294	Not Detected	Not Detected	Not Detected	Not Detected	Not Detected	Not Detected	Not Detected	Not Detected	Not Detected	Not Detected	Not Detected	Not Detected	Not Detected	Not Detected	Not Detected	Tatdn1	Mus musculus TatD DNase domain containing 1 (Tatdn1), mRNA [NM_175151]	FALSE	69694
A_51_P165934	24173.8	28664	31378.6	13129.2	20424.6	22038.4	8325.21	10580	9838.5	5507.39	13598.3	4045.15	15920.9	12490.2	18656.5	13.8009	13.9456	14.2511	13.6734	13.8841	13.7137	13.7131	13.701	13.8335	13.4477	14.0741	13.5294	13.7404	13.755	14.2029	Detected	Detected	Detected	Detected	Detected	Detected	Detected	Detected	Detected	Detected	Detected	Detected	Detected	Detected	Detected	Phb	Mus musculus prohibitin (Phb), mRNA [NM_008831]	FALSE	18673
A_55_P1987336	11.66	23.7132	20.7487	7.21321	10.4763	11.6128	7.10129	3.83345	2.94198	3.10381	3.79149	3.38749	10.5413	9.01855	15.0686	2.98678	3.51311	3.78062	3.09045	3.36201	3.02613	3.56266	2.73295	2.56887	2.61607	2.72299	2.88407	2.67235	3.02721	3.60812	Not Detected	Not Detected	Not Detected	Not Detected	Not Detected	Not Detected	Not Detected	Not Detected	Not Detected	Not Detected	Not Detected	Not Detected	Not Detected	Not Detected	Not Detected			FALSE
A_51_P121818	8295.27	8968.86	7321.38	4382.62	6962.2	6878.87	2884.53	3357.88	2927.79	1839.47	3313.82	1228.68	5873.62	5543.68	4306.01	12.2243	12.2083	12.126	12.1265	12.3196	11.937	12.2374	12.0819	12.1272	11.9026	12.0857	11.8143	12.3772	12.5953	12.0384	Detected	Detected	Detected	Detected	Detected	Detected	Detected	Detected	Detected	Detected	Detected	Detected	Detected	Detected	Detected	Prkag1	Mus musculus protein kinase, AMP-activated, gamma 1 non-catalytic subunit (Prkag1), mRNA [NM_016781]	FALSE	19082
A_30_P01026525	6.4604	13.9675	15.7736	7.36453	10.6696	11.9278	4.06217	3.86823	2.96038	5.24984	3.82741	3.43103	41.1072	9.14406	15.5986	2.63341	2.94819	2.85323	3.11256	3.38158	3.05002	2.96457	2.75562	2.57678	3.27179	2.75955	2.91899	5.1486	3.05961	3.66497	Not Detected	Not Detected	Not Detected	Not Detected	Not Detected	Not Detected	Not Detected	Not Detected	Not Detected	Not Detected	Not Detected	Not Detected	Not Detected	Not Detected	Not Detected		lincRNA:chr8:82854412-82919089 reverse strand	FALSE
A_30_P01028640	15.1393	34.7927	25.6291	7.19326	10.5919	14.1743	3.92217	4.43933	3.6912	3.60053	4.55262	3.88259	67.1827	9.40461	10.4627	3.2161	4.0887	4.01873	3.08763	3.37393	3.21095	2.94074	3.01178	2.75936	2.92046	3.06243	3.12499	5.91285	3.11579	2.8636	Not Detected	Not Detected	Not Detected	Not Detected	Detected	Not Detected	Not Detected	Not Detected	Not Detected	Not Detected	Detected	Not Detected	Not Detected	Not Detected	Not Detected		lincRNA:chr12:20240893-20435318 reverse strand	FALSE
A_51_P117115	26.6442	33.6852	27.1728	12.4375	13.5375	22.1964	7.37926	8.71363	10.2371	5.67762	8.08309	4.30273	19.4251	10.2995	22.6595	3.92276	4.04849	4.08683	3.76203	3.6623	3.74432	3.61693	3.70886	3.85074	3.36603	3.66454	3.2254	4.13526	3.26157	4.24157	Not Detected	Not Detected	Not Detected	Not Detected	Not Detected	Not Detected	Not Detected	Not Detected	Not Detected	Not Detected	Detected	Not Detected	Not Detected	Not Detected	Not Detected	Olfr53	Mus musculus olfactory receptor 53 (Olfr53), mRNA [NM_146960]	FALSE	258962
A_30_P01027048	7.19077	9.32557	17.217	7.15212	10.4976	14.5801	3.88861	4.4076	3.56448	3.57314	4.51747	3.83916	90.2467	9.30665	10.3946	2.74664	2.73443	3.57043	3.08138	3.36392	3.23779	2.9348	3.00458	2.74585	2.91283	3.05561	3.11256	6.34547	3.09734	2.84871	Not Detected	Not Detected	Not Detected	Not Detected	Detected	Not Detected	Not Detected	Not Detected	Not Detected	Not Detected	Not Detected	Not Detected	Not Detected	Not Detected	Not Detected		lincRNA:chr1:73004154-73007481 forward strand	FALSE
A_30_P01028853	174.985	228.145	165.238	43.1315	144.013	116.65	52.8942	77.3621	70.6111	64.861	69.0975	43.1423	219.789	88.9336	132.031	6.58411	6.80673	6.61779	5.66083	6.95211	6.01882	6.54696	6.71697	6.80837	6.97117	6.59756	6.6722	7.6619	6.63951	6.96581	Detected	Detected	Detected	Detected	Detected	Detected	Detected	Detected	Detected	Detected	Detected	Detected	Detected	Detected	Detected		lincRNA:chr18:75513062-75523889 reverse strand	FALSE
A_55_P1964648	241.698	510.484	317.242	216.261	195.949	270.586	69.0101	153.687	220.8	91.7779	66.4317	18.601	902.876	97.3906	112.302	7.0394	7.93706	7.54712	7.90049	7.36827	7.18656	6.92544	7.67709	8.48348	7.49601	6.54047	5.37491	9.72819	6.77827	6.71222	Detected	Detected	Not Detected	Detected	Detected	Detected	Detected	Detected	Detected	Detected	Detected	Detected	Detected	Detected	Detected	Btla	Mus musculus B and T lymphocyte associated (Btla), transcript variant 1, mRNA [NM_001037719]	FALSE	208154
A_55_P2102816	23480.3	26567.6	21402.1	14589	15731.1	12713.7	11148.8	14804	9757.69	10314.3	11534.8	6718.79	18285.9	16763.5	15944	13.7698	13.8364	13.6758	13.8198	13.4929	12.875	14.0947	14.1304	13.8215	14.3222	13.8373	14.265	13.9203	14.2039	13.9483	Detected	Detected	Detected	Detected	Detected	Detected	Detected	Detected	Detected	Detected	Detected	Detected	Detected	Detected	Detected	Rpl36a	Mus musculus ribosomal protein L36A (Rpl36a), mRNA [NM_019865]	FALSE	19982
A_55_P1955483	6781.98	6460.07	4646.53	1069.59	1317.87	1832.31	822.062	766.853	665.952	405.093	1228.54	295.38	1898.29	738.517	1939.04	11.9148	11.6798	11.466	10.1355	9.97953	9.95312	10.4651	9.96791	10.0637	9.70462	10.7015	9.68798	10.7648	9.69811	10.8977	Detected	Detected	Detected	Detected	Detected	Detected	Detected	Detected	Detected	Detected	Detected	Detected	Detected	Detected	Detected	Grb14	Mus musculus growth factor receptor bound protein 14 (Grb14), mRNA [NM_016719]	FALSE	50915
A_51_P124719	434.941	386.363	332.963	177.925	217.518	365.156	80.513	114.288	107.701	71.2997	146.925	50.8854	224.965	181.501	194.91	7.85312	7.5428	7.61469	7.6349	7.50432	7.614	7.1429	7.25957	7.43533	7.11636	7.70181	6.93426	7.70149	7.70339	7.54102	Detected	Detected	Detected	Detected	Detected	Detected	Detected	Detected	Detected	Detected	Detected	Detected	Detected	Detected	Detected	Ccdc93	Mus musculus coiled-coil domain containing 93 (Ccdc93), transcript variant 1, mRNA [NM_001025156]	FALSE	70829
A_51_P211325	1236.25	1266.8	1144.79	525.169	830.033	781.021	433.314	472.663	362.948	241.953	458.721	188.424	1340.28	462.104	976.165	9.37048	9.25736	9.42904	9.13718	9.35662	8.71602	9.55242	9.27226	9.19115	8.93512	9.30935	8.98272	10.3024	9.03513	9.89796	Detected	Detected	Detected	Detected	Detected	Detected	Detected	Detected	Detected	Detected	Detected	Detected	Detected	Detected	Detected	Nudt2	Mus musculus nudix (nucleoside diphosphate linked moiety X)-type motif 2 (Nudt2), mRNA [NM_025539]	FALSE	66401
A_55_P2164055	12.9838	19.9563	16.8676	7.02439	10.2039	10.6407	4.62477	12.0678	8.0086	3.4824	4.4	3.70129	497.214	9.01734	10.2495	3.07288	3.30476	3.51637	3.05883	3.32955	2.95093	3.06995	4.1699	3.45849	2.88138	3.03312	3.07062	8.88962	3.02624	2.81643	Not Detected	Not Detected	Not Detected	Not Detected	Detected	Not Detected	Not Detected	Not Detected	Not Detected	Not Detected	Not Detected	Not Detected	Not Detected	Not Detected	Not Detected	Efcab12	Mus musculus EF-hand calcium binding domain 12 (Efcab12), mRNA [NM_001110506]	FALSE	212516
A_30_P01031037	39.8003	53.7749	83.6676	42.5044	76.634	50.6553	31.9336	32.6916	35.4806	8.57978	40.1212	12.8993	153.421	29.5081	70.94	4.47906	4.70321	5.63611	5.64047	6.08558	4.88731	5.80719	5.50993	5.77171	3.96224	5.82458	4.83377	7.14618	4.9449	6.02642	Detected	Detected	Not Detected	Detected	Detected	Not Detected	Not Detected	Detected	Detected	Detected	Detected	Detected	Detected	Not Detected	Not Detected		lincRNA:chr1:92177032-92180487 forward strand	FALSE
A_30_P01029915	6.98274	13.077	161.008	9.41405	15.3186	10.5416	7.2862	9.29232	8.37034	6.46519	4.36842	6.53586	162.725	182.855	69.3262	2.71881	2.90086	6.58219	3.36603	3.84188	2.94368	3.59706	3.79639	3.52056	3.53878	3.02735	3.78235	7.22279	7.71419	5.99018	Not Detected	Not Detected	Not Detected	Not Detected	Detected	Detected	Not Detected	Not Detected	Detected	Not Detected	Not Detected	Not Detected	Not Detected	Detected	Not Detected		lincRNA:chr13:98479793-98481177 reverse strand	FALSE
A_55_P2039044	6.95965	6.01794	26.8219	6.97835	10.5587	10.496	4.04457	8.33476	8.32786	8.16509	4.35321	3.64932	201.667	98.7568	10.2253	2.71571	2.63402	4.07255	3.05002	3.37116	2.93974	2.9613	3.64909	3.51421	3.88387	3.02358	3.04861	7.54361	6.79662	2.81228	Not Detected	Not Detected	Not Detected	Not Detected	Detected	Not Detected	Not Detected	Not Detected	Not Detected	Not Detected	Not Detected	Not Detected	Not Detected	Detected	Not Detected	Cyp3a59	Mus musculus cytochrome P450, subfamily 3A, polypeptide 59 (Cyp3a59), mRNA [NM_001105160]	FALSE	100041449
A_30_P01022811	6.93676	21.3262	24.5816	6.9644	10.0585	10.4544	3.72361	4.52042	3.41082	3.43448	4.33876	3.63315	102.918	8.88984	15.157	2.71244	3.39047	3.96861	3.04749	3.30702	2.93532	2.90224	3.02511	2.72275	2.86089	3.0204	3.04102	6.5424	2.99097	3.61806	Not Detected	Not Detected	Not Detected	Not Detected	Detected	Not Detected	Not Detected	Not Detected	Not Detected	Not Detected	Not Detected	Not Detected	Not Detected	Not Detected	Not Detected		lincRNA:chr1:138570107-138632310 forward strand	FALSE
A_55_P2025258	11.7523	11.7067	16.6373	6.95146	10.0265	10.41	3.70997	9.79966	3.68312	6.67539	4.32386	3.61674	109.043	24.1107	14.3081	2.99209	2.83056	3.46186	3.04405	3.30199	2.9298	2.89971	3.8702	2.75845	3.5834	3.01744	3.03094	6.63986	4.60829	3.52983	Not Detected	Not Detected	Not Detected	Not Detected	Detected	Not Detected	Not Detected	Not Detected	Not Detected	Not Detected	Not Detected	Not Detected	Not Detected	Not Detected	Not Detected			FALSE
ERCC-00053_71	6.10609	5.25116	15.5527	5.67912	7.47582	7.98105	3.17608	3.62193	3.17698	3.19334	3.70991	3.25547	10.5777	8.2523	9.41961	2.57535	2.55187	2.7043	2.62915	2.63482	2.59958	2.64486	2.61664	2.66802	2.68513	2.65376	2.75936	2.68564	2.78946	2.67343	Not Detected	Not Detected	Not Detected	Not Detected	Not Detected	Not Detected	Not Detected	Not Detected	Not Detected	Not Detected	Not Detected	Not Detected	Not Detected	Not Detected	Not Detected		Unknown	pos
A_30_P01027121	48.8922	57.9103	20.4451	6.92541	24.9638	64.7487	3.68342	4.19982	6.80453	3.40032	11.7312	3.58483	174.429	8.80273	23.699	4.76816	4.80904	3.76398	3.03904	4.54828	5.2244	2.89299	2.93904	3.2396	2.84307	4.16719	3.01558	7.32229	2.96522	4.31033	Detected	Not Detected	Not Detected	Not Detected	Detected	Not Detected	Detected	Not Detected	Not Detected	Not Detected	Detected	Not Detected	Not Detected	Not Detected	Not Detected		lincRNA:chr17:6265275-6362150 reverse strand	FALSE
A_51_P180176	99.9671	123.536	116.341	43.4758	44.7301	35.1833	46.636	59.5334	56.5784	36.0318	53.1423	19.7923	129.447	35.741	17.073	5.78345	5.92175	6.10055	5.67326	5.3555	4.38	6.3521	6.34245	6.4832	6.10001	6.22914	5.46989	6.90099	5.27217	3.80302	Detected	Detected	Detected	Detected	Detected	Detected	Not Detected	Detected	Not Detected	Detected	Detected	Not Detected	Detected	Not Detected	Detected	Gm16223	PREDICTED: Mus musculus predicted gene 16223 (Gm16223), mRNA [XM_003945391]	FALSE	433882
A_51_P236469	2132.34	1995.88	1574.81	667.642	1437.14	1272.6	585.457	724.065	626.135	405.805	712.539	294.472	1200.59	711.985	1039.97	10.1629	9.92057	9.89251	9.46301	10.1024	9.42469	9.99057	9.88985	9.98303	9.70653	9.93755	9.68121	10.1403	9.64556	9.99307	Detected	Detected	Detected	Detected	Detected	Detected	Detected	Detected	Detected	Detected	Detected	Detected	Detected	Detected	Detected	Metap1d	Mus musculus methionyl aminopeptidase type 1D (mitochondrial) (Metap1d), nuclear gene encoding mitochondrial protein, mRNA [NM_025633]	FALSE	66559
A_55_P1961433	6.80103	5.89224	26.4614	6.8909	9.87185	17.0554	5.3729	4.90342	3.33966	3.36715	4.25188	3.54035	81.6222	8.72812	10.2288	2.69379	2.62604	4.05697	3.03153	3.28012	3.40898	3.22132	3.08748	2.71152	2.82665	2.99858	2.99057	6.19979	2.94474	2.81297	Not Detected	Not Detected	Not Detected	Not Detected	Detected	Not Detected	Not Detected	Not Detected	Not Detected	Not Detected	Not Detected	Not Detected	Not Detected	Not Detected	Not Detected			FALSE
A_55_P1964368	203.55	150.808	183.117	178.599	193.381	840.627	142.01	130.803	40.3237	96.1311	27.6515	62.6022	522.79	157.867	151.751	6.7902	6.22662	6.76319	7.63889	7.35166	8.82787	7.96195	7.44897	5.97182	7.56901	5.3003	7.25957	8.95859	7.50582	7.18634	Detected	Detected	Detected	Detected	Detected	Detected	Detected	Detected	Detected	Detected	Detected	Detected	Detected	Detected	Detected	Kctd14	Mus musculus potassium channel tetramerisation domain containing 14 (Kctd14), transcript variant 2, mRNA [NM_001012434]	FALSE	233529
A_55_P2248095	6.75644	12.0282	190.133	6.8672	9.81389	24.5065	6.69474	4.13188	3.31884	4.62944	4.22492	3.51208	131.516	8.68172	10.2368	2.68637	2.8464	6.82326	3.02483	3.2728	3.8796	3.48509	2.90809	2.70767	3.12668	2.99085	2.97554	6.92248	2.93049	2.81434	Not Detected	Not Detected	Not Detected	Not Detected	Detected	Detected	Not Detected	Not Detected	Not Detected	Not Detected	Not Detected	Not Detected	Not Detected	Not Detected	Not Detected	4930565N06Rik	Mus musculus RIKEN cDNA 4930565N06 gene (4930565N06Rik), non-coding RNA [NR_040476]	FALSE	68306
A_55_P2164221	324220	342190	285834	215374	220001	131459	185443	220457	170364	162369	198415	115310	256472	176579	175820	17.8319	17.9607	17.7	17.7513	17.5489	16.5743	17.7932	17.8744	17.5759	17.8007	17.6624	17.7444	17.7848	17.7288	17.5321	Detected	Detected	Detected	Detected	Detected	Detected	Detected	Detected	Detected	Detected	Detected	Detected	Detected	Detected	Detected	Tpt1	Mus musculus tumor protein, translationally-controlled 1 (Tpt1), mRNA [NM_009429]	FALSE	22070
A_51_P114966	249.945	307.225	293.202	128.818	197.535	288.821	140.253	168.802	193.718	123.304	170.678	124.452	160.752	133.005	160.876	7.08902	7.22818	7.43862	7.1897	7.37835	7.27578	7.94337	7.81041	8.29261	7.94306	7.90456	8.34928	7.20789	7.24157	7.2704	Detected	Detected	Detected	Detected	Detected	Detected	Detected	Detected	Detected	Detected	Detected	Detected	Detected	Detected	Detected	Prss37	Mus musculus protease, serine, 37 (Prss37), mRNA [NM_026317]	FALSE	67690
A_30_P01023864	6.69075	5.80507	16.2134	6.83316	9.73693	10.0982	3.58371	4.09282	3.28548	3.31618	4.18496	3.47174	65.9125	8.62235	17.4127	2.67565	2.61956	3.29943	3.01769	3.26082	2.90051	2.86941	2.89096	2.70119	2.79776	2.97749	2.9504	5.88046	2.91253	3.8346	Not Detected	Not Detected	Not Detected	Not Detected	Detected	Not Detected	Not Detected	Not Detected	Not Detected	Not Detected	Not Detected	Not Detected	Not Detected	Not Detected	Not Detected		lincRNA:chr7:131819366-131852866 forward strand	FALSE
A_55_P2092958	158.16	168.152	169.313	72.0858	120.365	207.151	24.7824	31.8248	43.7339	41.8732	36.0253	5.5052	131.246	47.7204	85.8029	6.44423	6.38033	6.65174	6.37392	6.69943	6.81452	5.43788	5.47324	6.08695	6.31621	5.6694	3.52365	6.92044	5.7088	6.30948	Detected	Detected	Not Detected	Detected	Detected	Detected	Detected	Detected	Detected	Detected	Detected	Detected	Detected	Detected	Detected	Traf2	Mus musculus TNF receptor-associated factor 2 (Traf2), mRNA [NM_009422]	FALSE	22030
A_55_P2131979	3922.11	4072.56	2011.65	918.598	387.805	674.162	1482.08	1370.67	1300.82	2260.04	1257.62	2883.52	1334.51	1283.3	820.591	11.0793	10.9848	10.2378	9.91791	8.29237	8.49462	11.2992	10.8087	10.9961	12.1981	10.7363	13.0539	10.2982	10.494	9.64406	Detected	Detected	Detected	Detected	Detected	Detected	Detected	Detected	Detected	Detected	Detected	Detected	Detected	Detected	Detected	2017-03-01	Mus musculus membrane-associated ring finger (C3HC4) 1 (March1), transcript variant 3, mRNA [NM_175188]	FALSE	72925
A_30_P01027040	6.62667	5.75467	16.0977	6.80382	9.66252	10.0322	3.54905	4.0549	3.2552	3.28699	4.14708	3.43392	90.4159	8.57045	10.3076	2.66375	2.61528	3.19522	3.0113	3.24713	2.89299	2.86053	2.87157	2.6949	2.77522	2.96536	2.92143	6.34962	2.89588	2.82982	Not Detected	Not Detected	Not Detected	Not Detected	Detected	Not Detected	Not Detected	Not Detected	Not Detected	Not Detected	Not Detected	Not Detected	Not Detected	Not Detected	Not Detected		lincRNA:chr13:98571741-98603323 forward strand	FALSE
A_51_P100625	13.0962	11.2763	17.4953	6.71984	8.03065	11.695	4.29907	7.20933	6.1266	4.75681	5.36693	3.10299	10.4339	9.30758	9.53294	3.08164	2.81193	3.5931	2.99172	2.75689	3.03293	3.00916	3.46936	3.11107	3.15572	3.20484	2.63589	2.63665	3.09744	2.69092	Not Detected	Not Detected	Not Detected	Not Detected	Not Detected	Not Detected	Not Detected	Not Detected	Not Detected	Not Detected	Not Detected	Not Detected	Not Detected	Not Detected	Not Detected	Apon	Mus musculus apolipoprotein N (Apon), mRNA [NM_133996]	FALSE	28194
A_52_P586004	200.734	202.52	155.992	222.995	131.933	528.413	50.85	119.682	147.407	46.7881	117.85	29.6858	267.169	161.685	23.9838	6.76958	6.64369	6.5349	7.94132	6.82778	8.15449	6.49152	7.32655	7.89988	6.48216	7.37001	6.08894	7.97284	7.54342	4.32668	Detected	Detected	Detected	Detected	Detected	Detected	Detected	Detected	Not Detected	Detected	Detected	Detected	Detected	Detected	Detected	Hk3	Mus musculus hexokinase 3 (Hk3), nuclear gene encoding mitochondrial protein, transcript variant 1, mRNA [NM_001033245]	FALSE	212032
A_30_P01031282	22.2024	38.5928	42.6051	30.0516	9.59439	65.8795	18.7171	26.5675	12.9783	18.5915	29.3449	4.31058	96.35	8.52096	10.3509	3.66113	4.24095	4.67327	5.14522	3.23723	5.24536	5.0306	5.21216	4.24873	5.1182	5.38158	3.22695	6.44123	2.88265	2.83892	Not Detected	Not Detected	Not Detected	Not Detected	Detected	Not Detected	Detected	Detected	Not Detected	Detected	Detected	Not Detected	Detected	Not Detected	Detected		lincRNA:chr6:67155508-67216941 forward strand	FALSE
A_51_P224175	566.111	792.888	752.079	270.19	423.983	417.528	199.304	294.368	287.872	154.18	333.419	138.131	793.06	400.14	273.33	8.22875	8.57411	8.81326	8.18796	8.41253	7.80717	8.44746	8.58732	8.87088	8.27675	8.85262	8.51673	9.55105	8.82718	8.06064	Detected	Detected	Detected	Detected	Detected	Detected	Detected	Detected	Detected	Detected	Detected	Detected	Detected	Detected	Detected	2210016F16Rik	Mus musculus RIKEN cDNA 2210016F16 gene (2210016F16Rik), mRNA [NM_027335]	FALSE	70153
A_55_P2088268	6.50328	5.65817	48.282	6.74797	9.52592	9.93088	3.48315	3.98208	3.19855	3.23242	4.07434	3.36508	35.1722	8.47976	10.3993	2.64077	2.60621	4.84933	2.99918	3.22554	2.88082	2.83967	2.83124	2.67707	2.72114	2.93375	2.8646	4.91726	2.86941	2.84974	Not Detected	Not Detected	Not Detected	Not Detected	Not Detected	Not Detected	Not Detected	Not Detected	Not Detected	Not Detected	Not Detected	Not Detected	Not Detected	Not Detected	Not Detected	Olfr782	Mus musculus olfactory receptor 782 (Olfr782), mRNA [NM_001011797]	FALSE	257985
A_55_P2047196	6.48344	5.64261	795.002	6.73946	9.50578	9.91692	3.47254	3.97029	3.1896	3.2238	4.06264	3.35438	75.4882	8.4673	10.4184	2.63736	2.60464	8.90085	2.99704	3.2217	2.87905	2.83543	2.82363	2.67353	2.71254	2.9279	2.85494	6.08179	2.86412	2.85364	Not Detected	Not Detected	Not Detected	Not Detected	Detected	Detected	Not Detected	Not Detected	Not Detected	Not Detected	Not Detected	Not Detected	Not Detected	Not Detected	Not Detected	1700029I15Rik	RIKEN cDNA 1700029I15 gene [Source:MGI Symbol;Acc:MGI:1916742] [ENSMUST00000111280]	FALSE	75641
ERCC-00003_63	6.71835	5.80457	15.4701	7.4771	8.58557	8.45322	3.55521	3.89452	4.06231	3.48978	4.43499	3.95618	11.73	10.8251	10.9602	2.68019	2.61952	2.66414	3.12798	2.95355	2.65347	2.86241	2.77335	2.80108	2.88496	3.04102	3.14228	3.34042	3.32593	2.98608	Not Detected	Not Detected	Not Detected	Not Detected	Not Detected	Not Detected	Not Detected	Not Detected	Not Detected	Not Detected	Not Detected	Not Detected	Not Detected	Not Detected	Not Detected		Unknown	pos
A_30_P01025872	6.4444	5.94913	15.7784	6.72139	9.46631	9.891	5.48687	5.54686	3.17206	3.20696	4.03978	3.3337	106.699	8.44227	20.734	2.63092	2.63012	2.85714	2.9924	3.2161	2.87617	3.24373	3.19904	2.66612	2.69733	2.91847	2.83563	6.60366	2.856	4.09936	Not Detected	Not Detected	Not Detected	Not Detected	Detected	Not Detected	Not Detected	Not Detected	Not Detected	Not Detected	Not Detected	Not Detected	Not Detected	Not Detected	Not Detected		lincRNA:chr13:94194458-94195068 reverse strand	FALSE
A_66_P104833	6.4252	5.59714	15.7459	6.71254	9.44489	9.87893	3.44158	9.23861	3.16359	3.19864	4.02851	3.32356	64.5446	8.43066	30.087	2.62759	2.59943	2.82982	2.98971	3.21289	2.87498	2.82431	3.78943	2.66341	2.69001	2.91362	2.82606	5.84773	2.85206	4.67661	Not Detected	Not Detected	Not Detected	Not Detected	Detected	Not Detected	Not Detected	Not Detected	Not Detected	Not Detected	Not Detected	Not Detected	Not Detected	Not Detected	Not Detected	Slc30a8	Mus musculus solute carrier family 30 (zinc transporter), member 8 (Slc30a8), mRNA [NM_172816]	FALSE	239436
A_30_P01025563	15.0306	26.7132	15.7138	6.70384	9.42594	9.86745	3.43148	11.9506	11.5053	3.19051	6.22819	3.3136	164.562	11.8562	23.3571	3.20944	3.67793	2.80513	2.98768	3.20992	2.87301	2.82044	4.15562	4.05292	2.68276	3.35287	2.81633	7.23858	3.44803	4.28717	Not Detected	Not Detected	Not Detected	Not Detected	Detected	Not Detected	Not Detected	Not Detected	Not Detected	Not Detected	Not Detected	Not Detected	Not Detected	Not Detected	Not Detected		lincRNA:chr12:110738120-110769295 forward strand	FALSE
A_55_P2009943	3794.27	4045.71	3217.27	1716.74	2169.4	4673.88	1023.17	1537.85	1394.5	883.922	1378.6	591.503	1828.23	2794.98	2562.74	11.0338	10.9757	10.9179	10.7865	10.6722	11.355	10.7855	10.9709	11.0894	10.8435	10.8696	10.7277	10.7157	11.6062	11.2977	Detected	Detected	Detected	Detected	Detected	Detected	Detected	Detected	Detected	Detected	Detected	Detected	Detected	Detected	Detected	Spen	Mus musculus SPEN homolog, transcriptional regulator (Drosophila) (Spen), mRNA [NM_019763]	FALSE	56381
A_55_P2002954	183.23	137.364	79.4761	16.114	9.38739	10.368	92.8886	99.7276	51.9412	124.116	59.6297	95.8994	282.193	239.303	135.707	6.6467	6.08875	5.56236	4.18332	3.20303	2.92596	7.35447	7.07051	6.35002	7.95473	6.39026	7.94306	8.0532	8.09443	7.00804	Detected	Detected	Detected	Not Detected	Detected	Detected	Not Detected	Detected	Detected	Detected	Detected	Not Detected	Detected	Detected	Detected			FALSE
A_51_P385635	32033.9	33381.5	33836.8	19076.2	35028.4	29139.4	12481.1	17941.6	14150.7	9408.98	17268.3	5168.42	24127.5	15656.4	29355.7	14.2396	14.1901	14.3753	14.2092	14.6715	14.1268	14.256	14.3809	14.3587	14.1901	14.4353	13.8984	14.302	14.1025	14.8885	Detected	Detected	Detected	Detected	Detected	Detected	Detected	Detected	Detected	Detected	Detected	Detected	Detected	Detected	Detected	Mrpl53	Mus musculus mitochondrial ribosomal protein L53 (Mrpl53), nuclear gene encoding mitochondrial protein, mRNA [NM_026744]	FALSE	68499
A_55_P2246700	277.232	297.902	243.257	70.7871	75.6567	40.6839	98.2262	114.631	88.034	68.9154	93.671	63.3736	284.098	141.929	18.4343	7.22416	7.18297	7.16846	6.34945	6.0658	4.58255	7.43394	7.26565	7.13367	7.06187	7.03383	7.28304	8.06204	7.33275	3.91712	Detected	Detected	Detected	Detected	Detected	Detected	Not Detected	Detected	Not Detected	Detected	Detected	Detected	Detected	Detected	Detected			FALSE
A_30_P01030768	18.7067	29.7056	15.5613	12.301	9.33398	11.254	29.5887	18.583	15.5525	88.9407	3.96335	11.4159	126.672	85.4963	10.5842	3.43433	3.85347	2.70851	3.74335	3.19375	3.002	5.70602	4.74342	4.54573	7.45059	2.8812	4.65233	6.8671	6.58008	2.89096	Not Detected	Not Detected	Not Detected	Not Detected	Detected	Not Detected	Not Detected	Not Detected	Not Detected	Not Detected	Detected	Not Detected	Detected	Detected	Detected		lincRNA:chr13:94186098-94186634 forward strand	FALSE
A_55_P2117764	92.9063	100.886	65.3355	12.4807	34.5989	71.5175	30.6493	34.5962	27.1027	34.7597	39.1731	18.6764	72.6297	53.7303	56.4084	5.67962	5.61849	5.26167	3.76709	5.00247	5.35135	5.75456	5.59022	5.36948	6.05144	5.79251	5.38158	6.02999	5.88749	5.66226	Detected	Detected	Detected	Not Detected	Detected	Not Detected	Detected	Detected	Detected	Detected	Detected	Not Detected	Detected	Detected	Detected	Vangl2	Mus musculus vang-like 2 (van gogh, Drosophila) (Vangl2), mRNA [NM_033509]	FALSE	93840
A_30_P01025002	11.639	5.48185	15.5041	6.64209	9.29945	9.79883	7.68839	3.84969	5.07704	13.4642	9.62926	3.24909	104.397	24.4585	26.9161	2.98532	2.58348	2.67998	2.96979	3.18668	2.86298	3.67971	2.74232	2.93778	4.6468	3.90037	2.75334	6.56636	4.63188	4.51069	Not Detected	Not Detected	Not Detected	Not Detected	Detected	Not Detected	Not Detected	Not Detected	Not Detected	Not Detected	Not Detected	Not Detected	Not Detected	Not Detected	Not Detected		lincRNA:chr15:10363330-10371830 reverse strand	FALSE
A_55_P1995427	150.535	143.61	85.1224	45.1041	40.1472	34.1932	44.894	60.4982	56.1762	55.5182	65.8041	35.9169	147.632	81.4079	100.545	6.37825	6.15544	5.66183	5.72382	5.20886	4.34002	6.29923	6.36402	6.47116	6.73692	6.52767	6.38714	7.09029	6.50649	6.55186	Detected	Detected	Detected	Detected	Detected	Detected	Not Detected	Detected	Detected	Detected	Detected	Not Detected	Detected	Detected	Detected	Nxf2	Mus musculus nuclear RNA export factor 2 (Nxf2), mRNA [NM_031259]	FALSE	83454
A_52_P373893	896.204	915.95	761.32	430.055	494.905	1170.47	210.071	325.893	235.18	182.768	298.498	162.205	549.043	341.966	461.987	8.89947	8.77745	8.83764	8.84555	8.63109	9.30477	8.51864	8.73122	8.57747	8.52103	8.69952	8.76279	9.02893	8.5927	8.839	Detected	Detected	Detected	Detected	Detected	Detected	Detected	Detected	Detected	Detected	Detected	Detected	Detected	Detected	Detected	Acvr1b	activin A receptor, type 1B [Source:MGI Symbol;Acc:MGI:1338944] [ENSMUST00000000544]	FALSE	11479
A_52_P23661	22.0279	45.8539	35.2943	6.61442	9.24777	13.8589	5.43127	7.57878	3.07717	3.11602	3.91244	3.22358	207.178	8.32751	10.6761	3.64834	4.48328	4.42024	2.96221	3.1761	3.18594	3.23351	3.53093	2.6254	2.62389	2.8445	2.72811	7.58174	2.81795	2.91233	Not Detected	Not Detected	Not Detected	Not Detected	Detected	Not Detected	Not Detected	Not Detected	Not Detected	Not Detected	Detected	Not Detected	Not Detected	Not Detected	Not Detected	Cldn19	Mus musculus claudin 19 (Cldn19), transcript variant 1, mRNA [NM_001038590]	FALSE	242653
ERCC-00062_278	32.7357	37.4774	28.8787	15.2805	19.4214	26.108	11.5197	12.1395	14.5247	11.2821	11.7501	8.59863	17.7882	18.2483	22.1571	4.20692	4.19925	4.16198	4.09408	4.19143	3.9729	4.29844	4.17813	4.4341	4.38142	4.1699	4.22244	4.02004	4.12747	4.20596	Detected	Detected	Not Detected	Not Detected	Not Detected	Not Detected	Not Detected	Not Detected	Not Detected	Not Detected	Detected	Not Detected	Not Detected	Not Detected	Not Detected		Unknown	pos
A_30_P01024081	9981.37	6919.91	5185.52	2130.69	1714.72	4349.79	1430.65	1398.98	2274.49	1611.39	2212.91	1292.76	2542.59	2567.7	3141.87	12.5004	11.7925	11.6258	11.0947	10.3436	11.2411	11.2464	10.8342	11.765	11.7242	11.524	11.8861	11.178	11.4845	11.5861	Detected	Detected	Detected	Detected	Detected	Detected	Detected	Detected	Detected	Detected	Detected	Detected	Detected	Detected	Detected		lincRNA:chr17:39960567-39992817 reverse strand	FALSE
A_55_P2115141	105.421	95.3285	75.0856	44.4315	19.4169	123.924	45.1444	53.6501	64.179	53.574	53.7824	49.959	107.497	67.6554	123.876	5.85789	5.53384	5.47633	5.70025	4.19059	6.10616	6.30702	6.19872	6.6731	6.68059	6.24498	6.907	6.61645	6.2327	6.8671	Detected	Detected	Detected	Detected	Detected	Not Detected	Detected	Detected	Detected	Detected	Detected	Not Detected	Detected	Detected	Detected	Lcor	Mus musculus ligand dependent nuclear receptor corepressor (Lcor), mRNA [NM_172154]	FALSE	212391
A_55_P2180156	9.71155	5.39019	15.321	6.5775	9.18284	9.74218	3.30094	3.78099	3.04977	3.08967	3.87281	3.19243	56.1079	8.29553	10.7457	2.86918	2.57084	2.60508	2.95173	3.16273	2.85446	2.73465	2.70147	2.61386	2.60681	2.8096	2.70342	5.6248	2.80686	2.92957	Not Detected	Not Detected	Not Detected	Not Detected	Detected	Not Detected	Not Detected	Not Detected	Not Detected	Not Detected	Not Detected	Not Detected	Not Detected	Not Detected	Not Detected			FALSE
ETG10_13482	6.13702	6.09391	15.4007	5.95818	7.38281	8.88782	3.07828	3.54826	2.94078	3.05463	3.6571	3.1961	11.5009	7.60353	11.1721	2.58069	2.63798	2.63259	2.70637	2.61847	2.70886	2.58655	2.58552	2.56831	2.58391	2.61427	2.7064	3.22336	2.59775	3.04326	Not Detected	Not Detected	Not Detected	Not Detected	Not Detected	Not Detected	Not Detected	Not Detected	Not Detected	Not Detected	Not Detected	Not Detected	Not Detected	Not Detected	Not Detected		Unknown	pos
A_30_P01024923	6.139	5.36557	15.2732	6.5581	9.15176	9.72593	3.28376	3.7631	3.03623	3.07708	3.85373	3.17744	123.769	8.28258	10.7773	2.58092	2.56752	2.58888	2.94423	3.15518	2.85115	2.72078	2.6914	2.60839	2.59792	2.78837	2.69165	6.82951	2.80219	2.93797	Not Detected	Not Detected	Not Detected	Not Detected	Detected	Not Detected	Not Detected	Not Detected	Not Detected	Not Detected	Not Detected	Not Detected	Not Detected	Not Detected	Not Detected		lincRNA:chr18:47327300-47333819 forward strand	FALSE
A_30_P01024501	13.5198	10.5383	15.2502	6.54857	9.13557	11.1011	11.536	9.69009	14.9333	11.1288	8.00448	7.98595	191.035	8.27441	22.7691	3.10925	2.78055	2.5821	2.94121	3.15039	2.99057	4.30183	3.85411	4.4842	4.35877	3.65132	4.11008	7.46429	2.79903	4.24901	Not Detected	Not Detected	Not Detected	Not Detected	Detected	Not Detected	Not Detected	Not Detected	Not Detected	Not Detected	Not Detected	Not Detected	Not Detected	Not Detected	Not Detected		lincRNA:chr18:38738876-38739324 reverse strand	FALSE
A_55_P2178036	6.11041	5.34179	15.2279	6.53894	9.12058	9.70767	3.26692	3.74454	3.02307	5.46342	3.83523	3.16309	44.1103	8.26745	10.8073	2.57612	2.56399	2.57506	2.93789	3.14501	2.84884	2.70905	2.68154	2.60288	3.31867	2.76821	2.68016	5.25667	2.79582	2.94704	Not Detected	Not Detected	Not Detected	Not Detected	Not Detected	Not Detected	Not Detected	Not Detected	Not Detected	Not Detected	Not Detected	Not Detected	Not Detected	Not Detected	Not Detected	Serpina6	Mus musculus serine (or cysteine) peptidase inhibitor, clade A, member 6 (Serpina6), mRNA [NM_007618]	FALSE	12401
A_55_P2114838	40490.7	43536.7	38456.9	4948.44	11062.2	8907.38	18712.4	25504	16450.7	15403	20984.2	8388.59	32212.6	21756.4	14249.9	14.5914	14.5798	14.5728	12.3141	12.9844	12.3452	14.8387	14.8963	14.557	14.8171	14.6997	14.5852	14.6666	14.5811	13.7784	Detected	Detected	Detected	Detected	Detected	Detected	Detected	Detected	Detected	Detected	Detected	Detected	Detected	Detected	Detected			FALSE
A_30_P01033284	97.8826	115.451	177.378	23.6644	39.6986	101.039	14.6251	20.1448	9.64901	6.12506	13.1331	10.8782	98.6542	16.4392	35.8501	5.7505	5.82409	6.72053	4.78109	5.19238	5.83158	4.65415	4.8615	3.75556	3.4629	4.31167	4.58222	6.47655	3.94519	4.95795	Detected	Not Detected	Not Detected	Not Detected	Detected	Detected	Detected	Detected	Not Detected	Not Detected	Detected	Not Detected	Not Detected	Not Detected	Not Detected		lincRNA:chr8:27129927-27137444 forward strand	FALSE
A_52_P339722	4641.56	4387.55	3899	2560.32	2750.83	4914.16	1711.46	2579.93	2218.87	1678.07	2621.39	1301.83	2907.28	2288.5	2695.27	11.3347	11.0969	11.1982	11.3583	11.0025	11.4373	11.502	11.7043	11.7298	11.7739	11.7594	11.8953	11.3726	11.3247	11.3702	Detected	Detected	Detected	Detected	Detected	Detected	Detected	Detected	Detected	Detected	Detected	Detected	Detected	Detected	Detected	Csnk1a1	Mus musculus casein kinase 1, alpha 1 (Csnk1a1), mRNA [NM_146087]	FALSE	93687
A_52_P488427	179.138	186.795	123.449	41.1287	97.713	122.554	43.9657	73.1064	25.0268	34.0746	37.3607	24.4776	164.116	51.1285	58.9681	6.61866	6.5311	6.18841	5.59582	6.40736	6.09116	6.27023	6.6317	5.25162	6.01943	5.72592	5.78836	7.23357	5.81567	5.73079	Detected	Detected	Detected	Detected	Detected	Detected	Detected	Detected	Detected	Detected	Detected	Detected	Detected	Detected	Detected	Sec14l2	Mus musculus SEC14-like 2 (S. cerevisiae) (Sec14l2), mRNA [NM_144520]	FALSE	67815
A_55_P1975667	210.392	143.887	33.1185	37.8946	9.0431	9.66754	234.799	179.49	69.2517	190.082	71.3389	139.701	179.884	135.079	95.346	6.83781	6.15885	4.33689	5.48074	3.12523	2.84297	8.67343	7.89661	6.775	8.58127	6.64212	8.53273	7.37239	7.26189	6.47149	Detected	Detected	Detected	Detected	Detected	Not Detected	Not Detected	Detected	Detected	Detected	Detected	Not Detected	Detected	Detected	Detected	Rhox4g	Mus musculus reproductive homeobox 4G (Rhox4g), mRNA [NM_001039698]	FALSE	664608
A_30_P01020724	460.269	493.271	342.964	229.73	277.57	363.432	179.466	210.35	169.753	143.382	183.561	134.798	287.614	213.062	364.581	7.93549	7.88789	7.6619	7.98429	7.83499	7.60712	8.30159	8.113	8.10418	8.17063	8.01123	8.47357	8.08312	7.92373	8.49916	Detected	Detected	Detected	Detected	Detected	Detected	Detected	Detected	Detected	Detected	Detected	Detected	Detected	Detected	Detected		lincRNA:chr18:36449530-36456800 forward strand	FALSE
A_55_P2117146	1701.14	1454.03	1418.67	1154.74	1394.66	2119.07	435.244	588.588	543.645	434.668	562.807	400.818	1230.31	878.091	1024.41	9.83455	9.44905	9.7449	10.2475	10.0629	10.1664	9.5604	9.57896	9.77957	9.8065	9.60862	10.1451	10.1781	9.96063	9.96819	Detected	Detected	Detected	Detected	Detected	Detected	Detected	Detected	Detected	Detected	Detected	Detected	Detected	Detected	Detected	Pa2g4	Mus musculus proliferation-associated 2G4 (Pa2g4), mRNA [NM_011119]	FALSE	18813
A_55_P1991440	6760.77	6591.96	4795.23	2741.44	3125.58	5009.65	1458.7	1885.74	1737.26	1126.44	1846.41	904.604	2836.24	2664.12	2705.03	11.9082	11.712	11.5127	11.4495	11.1804	11.4729	11.277	11.2554	11.3959	11.1951	11.2747	11.3729	11.3416	11.531	11.3753	Detected	Detected	Detected	Detected	Detected	Detected	Detected	Detected	Detected	Detected	Detected	Detected	Detected	Detected	Detected	Zscan21	Mus musculus zinc finger and SCAN domain containing 21 (Zscan21), transcript variant 1, mRNA [NM_011757]	FALSE	22697
A_30_P01031650	5.99803	5.24378	15.0503	6.44907	8.99751	9.63377	3.1957	3.67008	6.21373	3.01576	8.00295	3.10463	69.4829	8.20372	10.9114	2.55777	2.55086	2.51551	2.90863	3.11348	2.83784	2.65909	2.63845	3.12773	2.55736	3.65102	2.63697	5.96137	2.76817	2.97414	Not Detected	Not Detected	Not Detected	Not Detected	Detected	Not Detected	Not Detected	Not Detected	Not Detected	Not Detected	Not Detected	Not Detected	Not Detected	Not Detected	Not Detected		lincRNA:chr12:20204125-20268950 reverse strand	FALSE
A_30_P01030711	5.98704	5.23386	15.0334	6.43739	8.98136	9.62516	3.18821	3.66244	2.9631	3.01126	3.74809	3.09866	38.929	8.19917	10.9207	2.55578	2.54964	2.51054	2.90361	3.10854	2.83577	2.65362	2.6344	2.57798	2.55444	2.68515	2.63294	5.06754	2.76525	2.97667	Not Detected	Not Detected	Not Detected	Not Detected	Not Detected	Not Detected	Not Detected	Not Detected	Not Detected	Not Detected	Not Detected	Not Detected	Not Detected	Not Detected	Not Detected		lincRNA:chr18:35972802-35973126 forward strand	FALSE
A_55_P1958503	8.09306	7.57339	16.715	6.42685	8.96851	9.61636	3.18089	3.65498	2.95757	3.00653	3.74	3.09294	184.49	8.19269	10.9293	2.79488	2.6817	3.4831	2.89951	3.10508	2.83328	2.64827	2.63082	2.57571	2.55128	2.67875	2.62923	7.41092	2.76215	2.97893	Not Detected	Not Detected	Not Detected	Not Detected	Detected	Not Detected	Not Detected	Not Detected	Not Detected	Not Detected	Not Detected	Not Detected	Not Detected	Not Detected	Not Detected			FALSE
A_52_P67995	2731.74	3403.01	2872.31	1457.36	2654.77	2804.79	832.901	1140.44	1030.35	559.218	1155.13	300.87	1657.82	1576.37	1162.19	10.539	10.7119	10.7652	10.5598	10.9513	10.5869	10.4828	10.539	10.6669	10.1816	10.6121	9.71366	10.5753	10.7921	10.1536	Detected	Detected	Detected	Detected	Detected	Detected	Detected	Detected	Detected	Detected	Detected	Detected	Detected	Detected	Detected	Eif4a3	Mus musculus eukaryotic translation initiation factor 4A3 (Eif4a3), mRNA [NM_138669]	FALSE	192170
A_66_P114042	5.95623	14.1169	14.9853	6.40761	8.94714	9.60047	4.6663	3.6405	8.68228	3.48196	3.72392	3.08177	55.1175	8.18018	10.9466	2.55115	2.95872	2.49391	2.89107	3.09798	2.831	3.07816	2.62457	3.57396	2.88128	2.66537	2.62236	5.59922	2.75673	2.98318	Not Detected	Not Detected	Not Detected	Not Detected	Detected	Not Detected	Not Detected	Not Detected	Not Detected	Not Detected	Not Detected	Not Detected	Not Detected	Not Detected	Not Detected	Kctd7	Mus musculus potassium channel tetramerisation domain containing 7 (Kctd7), mRNA [NM_172509]	FALSE	212919
A_55_P2457153	194.867	133.033	97.2428	64.2262	68.1898	141.838	55.2738	75.2142	74.7017	70.242	66.4413	43.0376	140.462	82.8963	107.539	6.72661	6.04141	5.84368	6.22462	5.9171	6.30392	6.60498	6.67161	6.88919	7.09245	6.54095	6.66812	7.02109	6.53302	6.64794	Detected	Detected	Detected	Detected	Detected	Detected	Detected	Detected	Detected	Detected	Detected	Detected	Detected	Detected	Detected	G2e3	Mus musculus G2/M-phase specific E3 ubiquitin ligase (G2e3), transcript variant 2, mRNA [NM_001167963]	FALSE	217558
A_52_P111845	5.93735	5.18756	136.919	6.38444	8.91896	9.57965	3.15244	3.62663	5.12694	2.98855	3.7084	3.07097	21.9959	8.16736	10.9643	2.54839	2.54316	6.33717	2.88189	3.08993	2.82785	2.62943	2.61842	2.94596	2.53908	2.65263	2.61476	4.3035	2.7517	2.98742	Not Detected	Not Detected	Not Detected	Not Detected	Not Detected	Detected	Not Detected	Not Detected	Not Detected	Not Detected	Not Detected	Not Detected	Not Detected	Not Detected	Not Detected	Nxph2	Mus musculus neurexophilin 2 (Nxph2), mRNA [NM_008752]	FALSE	18232
A_51_P482148	20.0158	24.8005	14.9421	12.3462	18.1665	23.1228	3.26895	13.1108	3.57773	2.98431	3.70072	6.80295	65.855	80.1537	10.9595	3.51801	3.57358	2.4813	3.74884	4.09488	3.80129	2.71044	4.27874	2.74706	2.53617	2.64578	3.85152	5.87898	6.48342	2.98577	Not Detected	Not Detected	Not Detected	Not Detected	Detected	Not Detected	Not Detected	Not Detected	Not Detected	Not Detected	Not Detected	Not Detected	Not Detected	Detected	Not Detected	Mecom	Mus musculus MDS1 and EVI1 complex locus (Mecom), transcript variant 1, mRNA [NM_007963]	FALSE	14013
A_55_P2125823	13397.7	16547.5	12986	13547	18880.8	20424.7	4534.3	6310	4299.47	3246.58	5637.98	1801.27	8970.65	6344.14	11790.1	12.9187	13.098	12.9446	13.717	13.7721	13.5829	12.8557	12.9656	12.668	12.7094	12.8058	12.376	12.963	12.7972	13.5004	Detected	Detected	Detected	Detected	Detected	Detected	Detected	Detected	Detected	Detected	Detected	Detected	Detected	Detected	Detected			FALSE
A_66_P102581	2110.68	2598.46	1904.77	1405.31	1515.15	2174.99	567.777	840.451	583.218	522.814	720.5	409.936	1154.48	612.896	1270.25	10.1487	10.3043	10.1641	10.5074	10.1799	10.1988	9.94498	10.1136	9.8826	10.0754	9.95418	10.1799	10.086	9.44499	10.2817	Detected	Detected	Detected	Detected	Detected	Detected	Detected	Detected	Detected	Detected	Detected	Detected	Detected	Detected	Detected	Ube2z	Mus musculus ubiquitin-conjugating enzyme E2Z (putative) (Ube2z), mRNA [NM_172300]	FALSE	268470
A_55_P1986701	5.9032	12.2692	14.9029	6.34194	8.86811	9.54279	3.12606	3.60052	4.85735	2.97214	3.6789	3.05128	63.8764	8.14206	10.9716	2.54234	2.85996	2.47822	2.85996	3.06855	2.82113	2.61411	2.60782	2.90204	2.52717	2.62938	2.60262	5.83322	2.7408	2.98907	Not Detected	Not Detected	Not Detected	Not Detected	Detected	Not Detected	Not Detected	Not Detected	Not Detected	Not Detected	Not Detected	Not Detected	Not Detected	Not Detected	Not Detected	1700055N04Rik	Mus musculus RIKEN cDNA 1700055N04 gene (1700055N04Rik), mRNA [NM_028545]	FALSE	73458
A_51_P112355	21295.3	8028.41	8346.29	15601.7	8435.53	54461.7	2344.55	7157.5	128844	1748.47	22437.3	3781.62	84234.4	41904.8	4188.75	13.6143	12.0214	12.3255	13.9251	12.5994	15.1718	11.9533	13.1296	17.2156	11.8308	14.8047	13.4338	16.0815	15.5433	11.9983	Detected	Detected	Detected	Detected	Detected	Detected	Detected	Detected	Detected	Detected	Detected	Detected	Detected	Detected	Detected	Igtp	Mus musculus interferon gamma induced GTPase (Igtp), mRNA [NM_018738]	FALSE	16145
A_55_P2088237	16.6312	35.0774	14.8806	6.32016	8.84556	9.51866	5.75319	3.58841	5.20468	2.96491	3.66429	3.0418	43.586	8.12984	10.9744	3.31073	4.1032	2.4774	2.85141	3.06064	2.81639	3.29252	2.60292	2.95753	2.52048	2.61926	2.59785	5.23837	2.73611	2.98979	Not Detected	Not Detected	Not Detected	Not Detected	Not Detected	Not Detected	Not Detected	Not Detected	Not Detected	Not Detected	Detected	Not Detected	Not Detected	Not Detected	Not Detected	Cyp27b1	Mus musculus cytochrome P450, family 27, subfamily b, polypeptide 1 (Cyp27b1), nuclear gene encoding mitochondrial protein, mRNA [NM_010009]	FALSE	13115
A_51_P179531	55.7074	51.7337	71.0198	24.0279	40.0619	46.1318	10.5608	25.0411	22.7301	18.3306	20.1728	15.1048	88.8419	27.7155	42.8876	4.94386	4.6468	5.39214	4.80554	5.20501	4.75829	4.17257	5.14138	5.11758	5.09872	4.871	5.0697	6.31988	4.84178	5.2329	Detected	Detected	Not Detected	Not Detected	Detected	Not Detected	Not Detected	Detected	Not Detected	Detected	Detected	Not Detected	Not Detected	Not Detected	Detected	Flt4	Mus musculus FMS-like tyrosine kinase 4 (Flt4), mRNA [NM_008029]	FALSE	14257
A_55_P2040583	5172.38	4575.96	4991.56	898.204	660.274	1073.19	4032.84	3773.25	4861.96	3567.69	4545.04	4052.23	3828.75	2933.5	1649.15	11.5008	11.1604	11.5712	9.88496	9.02834	9.1777	12.7108	12.2321	12.8324	12.856	12.5254	13.5355	11.7654	11.6776	10.6581	Detected	Detected	Detected	Detected	Detected	Detected	Detected	Detected	Detected	Detected	Detected	Detected	Detected	Detected	Detected	Map6d1	Mus musculus MAP6 domain containing 1 (Map6d1), mRNA [NM_198599]	FALSE	208158
A_30_P01031337	288.786	256.594	190.005	135.465	299.947	204.695	95.9336	115.262	107.633	76.2377	87.6614	45.0917	260.217	178.254	160.24	7.28914	6.97472	6.82247	7.26077	7.94016	6.7998	7.40261	7.27342	7.43332	7.22458	6.93538	6.74892	7.93007	7.67709	7.26601	Detected	Detected	Detected	Detected	Detected	Detected	Detected	Detected	Detected	Detected	Detected	Detected	Detected	Detected	Detected		lincRNA:chr12:53669892-53710742 forward strand	FALSE
A_55_P1991770	9349.59	10614.4	5888.61	3636.45	2776.76	6926.05	1204.27	1356.12	830.607	1795.49	1384.53	883.903	2142.7	3932.82	2495.78	12.4003	12.4546	11.8211	11.8565	11.0148	11.9486	11.0044	10.793	10.3777	11.8699	10.8759	11.336	10.9383	12.0946	11.2596	Detected	Detected	Detected	Detected	Detected	Detected	Detected	Detected	Detected	Detected	Detected	Detected	Detected	Detected	Detected	Pdlim4	Mus musculus PDZ and LIM domain 4 (Pdlim4), mRNA [NM_019417]	FALSE	30794
ERCC-00039_95	6.01751	6.13113	15.5909	5.75479	7.50327	8.01216	3.1564	3.57359	2.92749	3.07994	3.65496	3.05602	10.3453	7.87884	9.88476	2.56101	2.63953	2.72347	2.64738	2.6401	2.60282	2.632	2.59618	2.56248	2.6	2.61266	2.60551	2.61328	2.66082	2.75056	Not Detected	Not Detected	Not Detected	Not Detected	Not Detected	Not Detected	Not Detected	Not Detected	Not Detected	Not Detected	Not Detected	Not Detected	Not Detected	Not Detected	Not Detected		Unknown	pos
A_51_P117604	7972.65	8901.52	7813.44	4178.55	6901.01	8753.46	2408.59	2962.92	2910	1832.74	3486.12	1121.57	4440.19	3917.16	5002.44	12.1625	12.1899	12.2209	12.0613	12.3068	12.3189	11.9934	11.8948	12.1159	11.8957	12.1475	11.69	11.9672	12.0897	12.2405	Detected	Detected	Detected	Detected	Detected	Detected	Detected	Detected	Detected	Detected	Detected	Detected	Detected	Detected	Detected	Rab5a	Mus musculus RAB5A, member RAS oncogene family (Rab5a), mRNA [NM_025887]	FALSE	271457
A_55_P1994633	70.5505	85.0223	67.0381	22.3881	57.5965	44.0855	17.1008	18.7169	16.3709	13.2278	26.8025	26.2708	88.8168	184.386	43.4713	5.28401	5.36403	5.30121	4.70438	5.68579	4.69688	4.8907	4.75652	4.61827	4.62084	5.25792	5.90083	6.31959	7.7259	5.25387	Detected	Detected	Detected	Not Detected	Detected	Not Detected	Not Detected	Detected	Not Detected	Detected	Detected	Detected	Detected	Detected	Not Detected	Gm711	Mus musculus predicted gene 711 (Gm711), mRNA [NM_198628]	FALSE	279029
A_52_P347764	20.5869	40.0256	36.9999	34.809	39.3419	54.2419	20.1088	9.78644	10.876	9.34831	4.57371	12.998	84.9382	38.9631	20.4847	3.55614	4.29693	4.47883	5.3642	5.17797	4.9791	5.12859	3.86782	3.9514	4.09891	3.06537	4.84597	6.25227	5.40626	4.08191	Not Detected	Not Detected	Not Detected	Detected	Detected	Not Detected	Detected	Not Detected	Not Detected	Not Detected	Detected	Not Detected	Detected	Not Detected	Not Detected	4930451C15Rik	Mus musculus RIKEN cDNA 4930451C15 gene (4930451C15Rik), transcript variant 1, mRNA [NM_029053]	FALSE	74685
A_55_P2400691	7374.15	8687.33	7313.32	4044.31	6243.61	6329.57	3811.67	4005.83	2903.54	2798.85	3720.96	2109.46	4091	4429.81	7106.17	12.0429	12.1516	12.1255	12.0136	12.1572	11.8249	12.6377	12.317	12.1122	12.5044	12.2381	12.5988	11.8565	12.2532	12.7498	Detected	Detected	Detected	Detected	Detected	Detected	Detected	Detected	Detected	Detected	Detected	Detected	Detected	Detected	Detected	Arhgap21	Mus musculus Rho GTPase activating protein 21 (Arhgap21), transcript variant 1, mRNA [NM_001128084]	FALSE	71435
A_30_P01025678	5.83434	11.1454	14.7973	11.5286	8.74783	34.4615	3.05605	4.85912	2.86502	2.9344	3.60035	3.00333	76.3978	8.06825	10.9767	2.53149	2.80472	2.47456	3.64635	3.02118	4.35196	2.57333	3.08118	2.53437	2.49108	2.5733	2.57397	6.09939	2.71481	2.99039	Not Detected	Not Detected	Not Detected	Not Detected	Detected	Not Detected	Not Detected	Not Detected	Not Detected	Not Detected	Not Detected	Not Detected	Not Detected	Not Detected	Not Detected		lincRNA:chr10:117021051-117038683 forward strand	FALSE
A_30_P01030886	5.83059	6.52404	14.7926	6.20591	8.74282	9.40293	3.05092	3.53289	2.86118	2.93197	3.59459	3.00008	198.458	8.06188	10.9716	2.53087	2.65172	2.47445	2.80263	3.01862	2.79475	2.57026	2.5785	2.53231	2.48955	2.56929	2.57159	7.52156	2.71296	2.98897	Not Detected	Not Detected	Not Detected	Not Detected	Detected	Not Detected	Not Detected	Not Detected	Not Detected	Not Detected	Not Detected	Not Detected	Not Detected	Not Detected	Not Detected		lincRNA:chrX:121004130-121007360 reverse strand	FALSE
A_55_P1978336	307.058	224.853	217.075	66.9087	63.7731	211.329	50.1856	61.4675	93.81	48.5965	89.7899	31.5576	108.872	160.498	59.1268	7.37523	6.78856	7.00495	6.27486	5.82244	6.83979	6.47014	6.39083	7.23049	6.53437	6.97157	6.18577	6.63785	7.53071	5.73584	Detected	Detected	Detected	Detected	Detected	Detected	Detected	Detected	Detected	Detected	Detected	Detected	Detected	Detected	Detected	Tmem170b	Mus musculus transmembrane protein 170B (Tmem170b), mRNA [NM_001163572]	FALSE	621976
A_30_P01031093	5.82197	14.5007	34.7941	6.17601	8.71814	9.37278	5.33098	4.4522	2.85066	2.92541	5.25456	2.99164	50.7583	24.0988	10.9683	2.52954	2.98216	4.40182	2.78934	3.00863	2.78863	3.21314	3.01376	2.52654	2.48455	3.18552	2.56552	5.47077	4.60738	2.98805	Not Detected	Not Detected	Not Detected	Not Detected	Detected	Not Detected	Not Detected	Not Detected	Not Detected	Not Detected	Not Detected	Not Detected	Not Detected	Not Detected	Not Detected		lincRNA:chr6:5311375-5328075 reverse strand	FALSE
A_51_P435363	8198.65	9027.12	7691.13	3210.64	7167.77	4333.33	4038.39	4916.71	4707.99	2126.2	5102.57	1235.08	5511.82	7855.53	2028.01	12.2046	12.2199	12.1937	11.6782	12.3685	11.235	12.715	12.6059	12.785	12.1094	12.6844	11.8199	12.2816	13.103	10.9658	Detected	Detected	Detected	Detected	Detected	Detected	Detected	Detected	Detected	Detected	Detected	Detected	Detected	Detected	Detected	Lipe	Mus musculus lipase, hormone sensitive (Lipe), transcript variant 1, mRNA [NM_010719]	FALSE	16890
A_52_P116134	24706.5	33367.7	25246.5	18961.9	28360	21842.2	14529.9	16188.5	13304.6	8639.02	14316.4	3767.08	19790	23200.7	10740.5	13.846	14.1887	13.9373	14.1951	14.3961	13.7026	14.4725	14.2584	14.265	14.0711	14.1455	13.4297	14.0368	14.6752	13.3733	Detected	Detected	Detected	Detected	Detected	Detected	Detected	Detected	Detected	Detected	Detected	Detected	Detected	Detected	Detected	Aldh2	Mus musculus aldehyde dehydrogenase 2, mitochondrial (Aldh2), nuclear gene encoding mitochondrial protein, mRNA [NM_009656]	FALSE	11669
A_55_P1960659	27.6397	35.1903	25.7879	13.9773	10.2651	30.7044	3.02394	8.46354	12.2825	5.96908	7.22038	2.98458	118.205	38.4878	36.9122	3.97271	4.10909	4.02614	3.95895	3.33759	4.19494	2.55459	3.6689	4.16218	3.43113	3.52243	2.5606	6.75907	5.38904	5.00389	Not Detected	Not Detected	Not Detected	Not Detected	Detected	Not Detected	Not Detected	Not Detected	Not Detected	Not Detected	Detected	Not Detected	Not Detected	Not Detected	Not Detected	Fer1l6	fer-1-like 6 (C. elegans) [Source:MGI Symbol;Acc:MGI:3645398] [ENSMUST00000159177]	FALSE	631797
A_55_P1991945	259.531	317.228	252.939	80.5823	54.4243	83.2092	92.5639	132.451	127.913	76.5546	170.158	44.9652	210.283	103.712	113.282	7.14046	7.2704	7.22416	6.54147	5.61265	5.55886	7.34921	7.46572	7.69164	7.23228	7.90049	6.74385	7.6019	6.86692	6.72695	Detected	Detected	Detected	Detected	Detected	Detected	Detected	Detected	Detected	Detected	Detected	Detected	Detected	Detected	Detected			FALSE
A_66_P114582	5.8148	29.3165	14.7688	6.1341	8.68935	9.32293	3.01604	3.50586	10.2679	2.91678	3.55512	2.9807	43.9196	8.02056	10.9634	2.52814	3.82759	2.47383	2.77315	2.99631	2.77934	2.54994	2.56558	3.8549	2.47607	2.54049	2.55808	5.24784	2.70032	2.98716	Not Detected	Not Detected	Not Detected	Not Detected	Not Detected	Not Detected	Not Detected	Not Detected	Not Detected	Not Detected	Detected	Not Detected	Not Detected	Not Detected	Not Detected		Mus musculus clone J558.13 immunoglobulin heavy chain variable region mRNA, partial cds. [AF303844]	FALSE
A_55_P2055864	270.111	266.268	272.834	106.595	107.191	212.622	120.959	112.455	159.056	86.8016	151.871	56.4911	192.941	131.921	188.984	7.19003	7.03117	7.33591	6.934	6.54003	6.8489	7.732	7.23945	8.0103	7.41444	7.75056	7.09746	7.4805	7.22915	7.49511	Detected	Detected	Detected	Detected	Detected	Detected	Detected	Detected	Detected	Detected	Detected	Detected	Detected	Detected	Detected	Dvl2	dishevelled 2, dsh homolog (Drosophila) [Source:MGI Symbol;Acc:MGI:106613] [ENSMUST00000102575]	FALSE	13543
A_66_P111490	5.81444	6.22415	14.7675	6.11666	8.6836	9.30586	3.0089	6.21017	4.0133	8.11164	24.921	2.97733	77.3327	35.7949	10.9504	2.52803	2.64314	2.47374	2.76546	2.994	2.77638	2.54519	3.3125	2.79564	3.87292	5.15806	2.55609	6.11476	5.27445	2.98404	Not Detected	Not Detected	Not Detected	Not Detected	Detected	Not Detected	Not Detected	Not Detected	Not Detected	Detected	Not Detected	Not Detected	Not Detected	Not Detected	Not Detected	Gm10646	Mus musculus 16 days neonate thymus cDNA, RIKEN full-length enriched library, clone:A130010D05 product:hypothetical protein, full insert sequence. [AK037358]	FALSE	100038622
A_55_P2106700	5.81473	8.76248	14.768	6.10934	8.68061	9.29705	6.68025	3.4987	3.60462	2.91306	13.1463	6.06194	64.2325	45.0029	10.9495	2.52811	2.71551	2.47377	2.76231	2.99285	2.77454	3.48175	2.56209	2.75037	2.47387	4.3137	3.66705	5.83947	5.62303	2.98374	Not Detected	Not Detected	Not Detected	Not Detected	Detected	Not Detected	Not Detected	Not Detected	Not Detected	Not Detected	Not Detected	Not Detected	Not Detected	Detected	Not Detected	Vmn2r59	Mus musculus vomeronasal 2, receptor 59 (Vmn2r59), mRNA [NM_001105056]	FALSE	628444
A_30_P01029368	5.81538	5.03528	14.7697	6.10245	8.67878	9.28954	3.00236	3.49672	2.82419	2.91211	8.00833	5.00437	68.5859	22.2172	10.9577	2.52823	2.51954	2.47387	2.75938	2.99188	2.77298	2.54094	2.56109	2.51015	2.47374	3.65172	3.39788	5.94413	4.46085	2.98543	Not Detected	Not Detected	Not Detected	Not Detected	Detected	Not Detected	Not Detected	Not Detected	Not Detected	Not Detected	Not Detected	Not Detected	Not Detected	Not Detected	Not Detected		lincRNA:chr10:21710544-21710942 forward strand	FALSE
A_55_P2107995	23.7422	31.8279	14.7711	6.09751	8.67625	9.27597	13.3006	6.59286	3.74978	2.91119	12.4596	16.5866	68.345	25.3223	16.1696	3.75496	3.96224	2.4739	2.75725	2.99128	2.77062	4.5144	3.36975	2.76576	2.47367	4.23971	5.20554	5.93737	4.69224	3.71811	Not Detected	Not Detected	Detected	Not Detected	Detected	Not Detected	Not Detected	Not Detected	Not Detected	Not Detected	Detected	Not Detected	Not Detected	Not Detected	Not Detected	Psd	Mus musculus pleckstrin and Sec7 domain containing (Psd), mRNA [NM_028627]	FALSE	73728
A_55_P2139886	258.708	253.296	199.854	13.5433	27.6271	33.5736	62.2085	85.7932	101.072	45.0336	102.899	26.8324	174.61	12.5476	28.9547	7.13568	6.95483	6.88827	3.90353	4.69434	4.31574	6.76872	6.86483	7.34192	6.42999	7.16538	5.93416	7.32433	3.51709	4.6177	Detected	Detected	Detected	Not Detected	Detected	Detected	Not Detected	Detected	Not Detected	Detected	Detected	Not Detected	Detected	Not Detected	Detected	Sft2d1	Mus musculus SFT2 domain containing 1 (Sft2d1), mRNA [NM_134114]	FALSE	106489
A_52_P257758	5.81944	5.03217	14.7757	6.08463	8.67267	9.26977	3.44914	8.69057	2.81733	2.90986	4.44669	2.97209	73.9647	8.9538	10.9476	2.52903	2.51895	2.47405	2.75188	2.98945	2.76939	2.82699	3.70448	2.5048	2.47361	3.04301	2.55248	6.05354	3.00709	2.98355	Not Detected	Not Detected	Not Detected	Not Detected	Detected	Not Detected	Not Detected	Not Detected	Not Detected	Not Detected	Not Detected	Not Detected	Not Detected	Not Detected	Not Detected	Reg4	Mus musculus regenerating islet-derived family, member 4 (Reg4), mRNA [NM_026328]	FALSE	67709
A_55_P1972991	11346.8	20728.1	14106.2	5508.47	8097.54	9680.28	6078.65	8685.33	7125.72	3334.28	11387.1	1745.38	6903.38	7901.52	4709.62	12.6817	13.4484	13.0737	12.4662	12.5427	12.4673	13.2622	13.4083	13.3623	12.7531	13.8292	12.3309	12.5973	13.1133	12.1564	Detected	Detected	Detected	Detected	Detected	Detected	Detected	Detected	Detected	Detected	Detected	Detected	Detected	Detected	Detected	Pcsk6	Mus musculus proprotein convertase subtilisin/kexin type 6 (Pcsk6), mRNA [NM_011048]	FALSE	18553
A_30_P01018376	23.7713	26.439	16.307	6.07349	16.9386	10.1009	9.05134	12.631	7.24824	11.4164	14.3509	9.14406	129.87	35.722	10.9543	3.75654	3.66194	3.34922	2.74706	3.98886	2.9007	3.9361	4.2268	3.3199	4.40037	4.42704	4.31859	6.90629	5.27048	2.98459	Not Detected	Not Detected	Not Detected	Not Detected	Detected	Not Detected	Not Detected	Not Detected	Not Detected	Not Detected	Detected	Not Detected	Not Detected	Not Detected	Not Detected		lincRNA:chr1:153685487-153710962 reverse strand	FALSE
A_52_P116253	207.449	178.805	126.406	44.3723	94.8742	150.007	49.503	71.1041	88.8889	45.4582	79.2449	46.2219	220.341	99.2308	62.9636	6.81912	6.46936	6.22101	5.69886	6.36888	6.38128	6.44539	6.59121	7.15076	6.44097	6.79122	6.78929	7.66681	6.8021	5.84249	Detected	Detected	Detected	Detected	Detected	Detected	Detected	Detected	Detected	Detected	Detected	Detected	Detected	Detected	Detected	Atf2	Mus musculus activating transcription factor 2 (Atf2), transcript variant 1, mRNA [NM_001025093]	FALSE	11909
A_55_P2202184	5.82982	14.2603	14.7911	6.065	11.1769	9.25199	4.87346	4.90447	10.1318	5.74507	7.23402	6.78119	34.9094	7.98438	10.9616	2.53072	2.96707	2.47437	2.74394	3.42545	2.76608	3.11792	3.08788	3.83045	3.38111	3.52528	3.84744	4.906	2.68998	2.98662	Not Detected	Not Detected	Not Detected	Not Detected	Not Detected	Not Detected	Not Detected	Not Detected	Not Detected	Not Detected	Not Detected	Not Detected	Not Detected	Not Detected	Not Detected	4933400F21Rik	Mus musculus RIKEN cDNA 4933400F21 gene (4933400F21Rik), non-coding RNA [NR_015540]	FALSE	74403
A_30_P01027718	5.83323	5.034	14.7964	6.0615	8.67964	9.24931	2.98358	3.48854	2.80812	2.90877	3.51574	2.97164	41.7466	7.9826	10.9636	2.53135	2.51936	2.47453	2.74315	2.99199	2.76551	2.52643	2.55734	2.49478	2.47351	2.49836	2.55219	5.1717	2.68935	2.98735	Not Detected	Not Detected	Not Detected	Not Detected	Not Detected	Not Detected	Not Detected	Not Detected	Not Detected	Not Detected	Not Detected	Not Detected	Not Detected	Not Detected	Not Detected		lincRNA:chr11:58136882-58143829 forward strand	FALSE
A_30_P01025243	6.52499	12.6155	14.8022	6.05822	8.68351	9.2472	2.98211	3.4885	2.80665	2.9089	3.5138	2.97216	111.015	7.98121	10.9729	2.64497	2.87575	2.47471	2.74181	2.99379	2.76482	2.52491	2.55732	2.49342	2.47354	2.49536	2.55251	6.66569	2.68904	2.98954	Not Detected	Not Detected	Not Detected	Not Detected	Detected	Not Detected	Not Detected	Not Detected	Not Detected	Not Detected	Not Detected	Not Detected	Not Detected	Not Detected	Not Detected		lincRNA:chr3:121615836-121616109 forward strand	FALSE
A_51_P232142	4505.84	5059.34	4770.68	2097.54	3364.93	4052.33	1215.71	1681.91	1393.5	976.595	1689.52	560.896	2648.51	1676.68	2421.69	11.2963	11.3119	11.5052	11.0692	11.2832	11.1342	11.0218	11.0902	11.0887	10.9902	11.1582	10.6583	11.2456	10.8877	11.2186	Detected	Detected	Detected	Detected	Detected	Detected	Detected	Detected	Detected	Detected	Detected	Detected	Detected	Detected	Detected	Thumpd3	Mus musculus THUMP domain containing 3 (Thumpd3), mRNA [NM_008188]	FALSE	14911
A_51_P112308	9521.33	8789.38	8091.02	6753.71	10776	5301.03	5553	5124.58	3067.82	3608.74	3284.48	3034.13	7976.27	4063.93	6938.05	12.4322	12.1699	12.2809	12.7677	12.9569	11.5506	13.1442	12.665	12.1937	12.8708	12.0703	13.1263	12.8009	12.1367	12.7071	Detected	Detected	Detected	Detected	Detected	Detected	Detected	Detected	Detected	Detected	Detected	Detected	Detected	Detected	Detected	1810011O10Rik	Mus musculus RIKEN cDNA 1810011O10 gene (1810011O10Rik), mRNA [NM_026931]	FALSE	69068
A_55_P2077497	65059.9	51420	31688.1	33751	6321.41	5394.23	18148.9	25332	12496.2	22433.1	17085.3	17245.2	46436	49346.4	24775.4	15.3414	14.8525	14.265	14.9843	12.1721	11.5799	14.7944	14.8777	14.1828	15.3444	14.4209	15.5518	15.1876	15.8242	14.6259	Detected	Detected	Detected	Detected	Detected	Detected	Detected	Detected	Detected	Detected	Detected	Detected	Detected	Detected	Detected		predicted gene, 17678 [Source:MGI Symbol;Acc:MGI:4937312] [ENSMUST00000167348]	FALSE
A_55_P1997585	58.8685	49.5278	14.831	6.05141	8.70005	3728.77	41.4451	66.0992	5.81497	121.948	4.19349	6.42352	139.841	24.9871	33.5247	5.01643	4.58936	2.47556	2.73874	3.00011	11.0174	6.18802	6.48567	3.05771	7.92581	2.98059	3.75654	7.01547	4.66665	4.85384	Detected	Not Detected	Not Detected	Not Detected	Detected	Not Detected	Detected	Detected	Not Detected	Not Detected	Detected	Not Detected	Detected	Not Detected	Detected			FALSE
A_30_P01032673	25.1079	31.201	16.1732	6.05206	8.70845	25.8327	7.27228	8.5188	2.80125	2.91197	9.96069	4.59009	91.5509	21.3358	11.0184	3.83871	3.93083	3.2658	2.73914	3.0048	3.95514	3.5939	3.67878	2.48862	2.47371	3.94488	3.29839	6.37051	4.39435	3.00058	Not Detected	Not Detected	Not Detected	Not Detected	Detected	Not Detected	Not Detected	Not Detected	Not Detected	Not Detected	Detected	Not Detected	Not Detected	Not Detected	Not Detected		lincRNA:chr11:112898724-113062945 reverse strand	FALSE
ERCC-00147_344	6.09962	5.41361	15.4566	5.55438	7.48447	7.84326	3.09199	3.56751	2.93011	3.0707	3.66407	3.06766	10.7854	7.64837	8.97337	2.57435	2.57417	2.65788	2.60123	2.63624	2.58521	2.5945	2.59363	2.56343	2.59397	2.61911	2.61255	2.76645	2.60692	2.61113	Not Detected	Not Detected	Not Detected	Not Detected	Not Detected	Not Detected	Not Detected	Not Detected	Not Detected	Not Detected	Not Detected	Not Detected	Not Detected	Not Detected	Not Detected		Unknown	pos
A_55_P2159865	616.793	649.447	340.319	149.614	237.936	279.971	161.245	172.567	130.122	109.961	138.454	73.6857	333.878	227.419	202.105	8.35614	8.28803	7.64856	7.3971	7.61669	7.22474	8.14956	7.84337	7.71577	7.77006	7.61305	7.52497	8.30474	8.01942	7.5976	Detected	Detected	Detected	Detected	Detected	Detected	Detected	Detected	Detected	Detected	Detected	Detected	Detected	Detected	Detected	Zfp59	Mus musculus zinc finger protein 59 (Zfp59), mRNA [NM_011762]	FALSE	22717
A_55_P2115851	5.8803	5.05776	14.8687	6.05637	8.73769	9.26573	2.97857	3.49676	2.79968	2.91543	3.50643	2.98464	21.8868	7.98912	11.0638	2.53877	2.52305	2.47696	2.74117	3.01643	2.76864	2.52136	2.56111	2.48735	2.47445	2.48307	2.56067	4.29638	2.6912	3.01325	Not Detected	Not Detected	Not Detected	Not Detected	Not Detected	Not Detected	Not Detected	Not Detected	Not Detected	Not Detected	Not Detected	Not Detected	Not Detected	Not Detected	Not Detected	9930013L23Rik	Mus musculus RIKEN cDNA 9930013L23 gene (9930013L23Rik), mRNA [NM_030728]	FALSE	80982
ERCC-00012_90	28.0628	35.517	21.4391	10.8403	13.3183	20.3051	8.36383	7.75359	10.1434	5.85496	10.807	5.30298	13.6175	13.4045	15.3942	3.99102	4.12213	3.81326	3.55425	3.64059	3.631	3.81371	3.5574	3.83313	3.40406	4.05219	3.47007	3.70802	3.61056	3.64348	Not Detected	Not Detected	Not Detected	Not Detected	Not Detected	Not Detected	Not Detected	Not Detected	Not Detected	Not Detected	Detected	Not Detected	Not Detected	Not Detected	Not Detected		Unknown	pos
A_55_P2013158	205.514	236.389	190.599	142.533	94.5797	210.456	88.3394	134.737	135.119	98.2423	134.838	88.0914	178.979	147.64	80.6311	6.8015	6.856	6.82748	7.33065	6.36666	6.83498	7.28169	7.48901	7.76615	7.60065	7.56765	7.81333	7.36533	7.39366	6.21453	Detected	Detected	Detected	Detected	Detected	Detected	Detected	Detected	Detected	Detected	Detected	Detected	Detected	Detected	Detected	Ablim1	Mus musculus actin-binding LIM protein 1 (Ablim1), transcript variant 1, mRNA [NM_178688]	FALSE	226251
A_30_P01033143	5.90227	6.29192	14.902	6.06695	8.77593	9.29197	2.98126	3.50407	2.79941	2.92016	3.7418	2.99356	17.485	8.00355	11.1242	2.5422	2.64499	2.47814	2.74469	3.03281	2.77352	2.52398	2.56457	2.48721	2.48025	2.68003	2.56705	3.99847	2.69547	3.02894	Not Detected	Not Detected	Not Detected	Not Detected	Not Detected	Not Detected	Not Detected	Not Detected	Not Detected	Not Detected	Not Detected	Not Detected	Not Detected	Not Detected	Not Detected		lincRNA:chr19:6268793-6276607 forward strand	FALSE
A_55_P2089467	5.91037	5.27131	14.9147	6.07401	8.79181	9.30971	4.19133	5.07484	2.79961	2.9221	3.50889	2.99705	35.9001	14.1204	11.148	2.54361	2.55461	2.47869	2.74738	3.03932	2.77688	2.98762	3.11807	2.48734	2.48187	2.48708	2.56952	4.94942	3.69146	3.03573	Not Detected	Not Detected	Not Detected	Not Detected	Not Detected	Not Detected	Not Detected	Not Detected	Not Detected	Not Detected	Not Detected	Not Detected	Not Detected	Not Detected	Not Detected			FALSE
A_52_P637282	1941.67	2417.77	1921.53	1195.93	1158.89	1787.6	407.414	687.648	380.703	402.708	494.459	257.491	822.713	770.852	807.847	10.0334	10.1907	10.177	10.2938	9.80519	9.91268	9.46774	9.81256	9.26589	9.69322	9.4171	9.47858	9.60319	9.76322	9.61803	Detected	Detected	Detected	Detected	Detected	Detected	Detected	Detected	Detected	Detected	Detected	Detected	Detected	Detected	Detected	Wipf1	Mus musculus WAS/WASL interacting protein family, member 1 (Wipf1), mRNA [NM_153138]	FALSE	215280
A_65_P16630	107.354	116.812	70.2845	60.043	71.9636	57.1686	28.6011	24.1423	24.265	11.2054	34.8373	9.25151	58.6367	40.8899	12.3683	5.88551	5.84297	5.37707	6.1343	5.9983	5.04874	5.64923	5.09549	5.21057	4.3709	5.6235	4.33438	5.69421	5.47972	3.30536	Detected	Detected	Not Detected	Detected	Detected	Not Detected	Detected	Detected	Not Detected	Detected	Detected	Detected	Detected	Detected	Not Detected	BC068281	Mus musculus cDNA sequence BC068281 (BC068281), transcript variant 1, mRNA [NM_001170858]	FALSE	238037
A_55_P2048508	24.102	33.2203	14.9553	6.09417	8.84052	9.34808	5.27216	4.33808	2.80135	2.92876	5.78085	3.00931	10.0044	12.5081	11.2414	3.77586	4.03018	2.48497	2.75602	3.05857	2.78355	3.20096	2.98751	2.48873	2.4871	3.27663	2.57816	2.53349	3.51267	3.05926	Not Detected	Not Detected	Not Detected	Not Detected	Not Detected	Not Detected	Not Detected	Not Detected	Not Detected	Not Detected	Detected	Not Detected	Not Detected	Not Detected	Not Detected			FALSE
A_30_P01031930	40.5753	60.3882	18.434	6.1033	8.85671	36.1865	6.71147	6.29568	3.5244	2.93142	3.51592	3.01402	10.014	8.03707	11.2766	4.50589	4.86898	3.64928	2.75983	3.06511	4.41951	3.4891	3.32684	2.74093	2.48913	2.49868	2.58067	2.53518	2.70526	3.06675	Detected	Not Detected	Not Detected	Not Detected	Not Detected	Not Detected	Not Detected	Not Detected	Not Detected	Not Detected	Detected	Not Detected	Not Detected	Not Detected	Not Detected		lincRNA:chr7:49715933-49771497 reverse strand	FALSE
A_30_P01027340	19.9643	27.5833	14.985	8.02158	8.87717	9.3893	5.32911	10.8238	4.80471	5.26895	8.51458	3.01908	10.024	8.04666	11.3152	3.51421	3.73431	2.49381	3.19509	3.07332	2.79237	3.21242	4.0134	2.89483	3.27608	3.73087	2.58368	2.53694	2.70856	3.07753	Not Detected	Not Detected	Not Detected	Not Detected	Not Detected	Not Detected	Not Detected	Not Detected	Not Detected	Not Detected	Detected	Not Detected	Not Detected	Not Detected	Not Detected		lincRNA:chr3:35783763-35784442 reverse strand	FALSE
A_55_P2149791	18.9115	17.3075	15.0006	6.12427	8.89274	9.41174	2.99773	9.1655	2.80457	2.93693	3.52126	3.02452	10.0345	13.2987	11.3562	3.44539	3.14891	2.49952	2.76883	3.07986	2.79633	2.53795	3.77892	2.4915	2.49294	2.5087	2.58731	2.53899	3.59999	3.08833	Not Detected	Not Detected	Not Detected	Not Detected	Not Detected	Not Detected	Not Detected	Not Detected	Not Detected	Not Detected	Not Detected	Not Detected	Not Detected	Not Detected	Not Detected		UI-M-HU0-cqu-o-17-0-UI.r1 NIH_BMAP_HU0 Mus musculus cDNA clone IMAGE:30667264 5', mRNA sequence [CO046494]	FALSE
A_30_P01029403	107.079	99.4458	44.0976	18.3116	60.3848	80.0975	22.1741	21.4951	23.6953	11.6713	29.4319	3.22285	29.4744	8.06793	34.5419	5.88233	5.59652	4.71794	4.38989	5.75259	5.50681	5.27385	4.9406	5.17559	4.43166	5.38657	2.72728	4.68097	2.71452	4.89883	Detected	Detected	Not Detected	Not Detected	Not Detected	Not Detected	Detected	Detected	Not Detected	Detected	Detected	Detected	Detected	Not Detected	Not Detected		lincRNA:chr12:111829967-111830904 forward strand	FALSE
A_66_P101786	5.98716	14.8926	15.0333	6.14987	8.94551	9.45767	11.4478	10.2431	7.8378	9.27979	3.52797	3.03626	10.0568	8.08056	11.4422	2.55583	3.0047	2.51052	2.77939	3.09756	2.80597	4.28717	3.9379	3.42904	4.08557	2.5168	2.59455	2.54401	2.71909	3.11049	Not Detected	Not Detected	Not Detected	Not Detected	Not Detected	Not Detected	Not Detected	Not Detected	Not Detected	Not Detected	Not Detected	Not Detected	Not Detected	Not Detected	Not Detected	Gm10748	PREDICTED: Mus musculus predicted gene 10748 (Gm10748), misc_RNA [XR_142015]	FALSE	100038710
A_55_P2085979	1547.13	1679.52	1445.99	468.01	905.154	954.414	606.498	633.897	752.803	497.967	730.998	447.747	846.675	657.414	437.716	9.70625	9.65822	9.77596	8.97309	9.47308	9.01159	10.0383	9.68639	10.2391	9.9989	9.97254	10.3223	9.63907	9.53688	8.76175	Detected	Detected	Detected	Detected	Detected	Detected	Detected	Detected	Detected	Detected	Detected	Detected	Detected	Detected	Detected	Igf1	Mus musculus insulin-like growth factor 1 (Igf1), transcript variant 2, mRNA [NM_184052]	FALSE	16000
A_51_P217598	6.0098	5.15604	15.069	6.18159	8.99979	9.52165	3.0141	3.5526	2.81144	25.9413	3.53603	3.04922	123.531	8.10928	11.5448	2.55968	2.53843	2.52151	2.79124	3.11372	2.81729	2.54885	2.58742	2.49893	5.61428	2.52489	2.60144	6.82689	2.72936	3.13209	Not Detected	Not Detected	Not Detected	Not Detected	Detected	Not Detected	Not Detected	Not Detected	Not Detected	Not Detected	Not Detected	Not Detected	Not Detected	Not Detected	Detected		RIKEN cDNA 4932442E05 gene [Source:MGI Symbol;Acc:MGI:1921665] [ENSMUST00000059966]	FALSE
A_55_P2358299	6.02156	5.16634	15.0869	6.19588	9.0272	9.55554	3.01908	3.55887	2.81365	10.1356	3.54058	3.05663	10.0929	12.9205	11.6112	2.56155	2.53999	2.52747	2.79744	3.12076	2.82331	2.55193	2.58998	2.50102	4.22378	2.52912	2.60593	2.55507	3.55808	3.14936	Not Detected	Not Detected	Not Detected	Not Detected	Not Detected	Not Detected	Not Detected	Not Detected	Not Detected	Not Detected	Not Detected	Not Detected	Not Detected	Not Detected	Not Detected	AU021128	AU019847 Mouse eight-cell stage embryo cDNA Mus musculus cDNA clone J0523C08 3'. [AU019847]	FALSE	99209
A_55_P1969885	157.75	170.928	134.813	74.0396	32.5822	9.58756	139.751	126.35	123.115	129.677	114.388	162.056	787.203	155.296	11.6693	6.44068	6.40479	6.31475	6.40994	4.9245	2.82878	7.93706	7.40582	7.63272	8.02008	7.32753	8.76175	9.53809	7.47308	3.16476	Detected	Detected	Detected	Detected	Detected	Detected	Not Detected	Detected	Not Detected	Detected	Detected	Not Detected	Detected	Detected	Detected			FALSE
A_55_P2287105	6.05968	5.19996	15.1465	6.25811	9.12367	9.66737	4.07417	3.57981	2.8216	2.9661	3.55654	3.0806	10.1355	8.17802	11.8015	2.56801	2.545	2.54882	2.82449	3.14629	2.84291	2.96694	2.59867	2.50844	2.52175	2.54129	2.62145	2.56516	2.75623	3.19806	Not Detected	Not Detected	Not Detected	Not Detected	Not Detected	Not Detected	Not Detected	Not Detected	Not Detected	Not Detected	Not Detected	Not Detected	Not Detected	Not Detected	Not Detected	4933407C09Rik	Mus musculus adult male testis cDNA, RIKEN full-length enriched library, clone:4933407C09 product:unclassifiable, full insert sequence. [AK016713]	FALSE	71023
A_55_P2073642	941.822	1151.15	831.775	471.439	846.373	703.297	318.004	418.294	463.642	209.221	521.879	159.741	500.092	538.264	480.079	8.9758	9.11307	8.97213	8.98395	9.38363	8.55386	9.10273	9.09514	9.55789	8.72681	9.49392	8.7408	8.89762	9.25291	8.89484	Detected	Detected	Detected	Detected	Detected	Detected	Detected	Detected	Detected	Detected	Detected	Detected	Detected	Detected	Detected	1600014C10Rik	Mus musculus RIKEN cDNA 1600014C10 gene (1600014C10Rik), transcript variant 1, mRNA [NM_001085385]	FALSE	72244
A_30_P01024658	29.9355	24.423	32.2487	6.3054	12.4937	13.8673	3.04962	3.59541	6.08784	2.97516	7.65042	7.51646	10.165	8.21844	11.9605	4.08146	3.5539	4.30216	2.84417	3.565	3.18657	2.56954	2.60565	3.1035	2.52964	3.59257	4.0099	2.57215	2.77389	3.23469	Not Detected	Not Detected	Not Detected	Not Detected	Not Detected	Not Detected	Not Detected	Not Detected	Not Detected	Not Detected	Not Detected	Not Detected	Not Detected	Not Detected	Not Detected		lincRNA:chr16:64796849-64843249 reverse strand	FALSE
A_30_P01017657	57.7231	73.6763	58.3873	28.546	26.2327	20.463	29.1507	18.9706	20.3671	25.9413	24.7448	22.123	19.8058	8.2412	17.6853	4.9881	5.157	5.1087	5.07206	4.61981	3.64034	5.68105	4.77523	4.94743	5.61414	5.14787	5.63777	4.16298	2.78445	3.85741	Detected	Detected	Detected	Not Detected	Not Detected	Not Detected	Not Detected	Detected	Not Detected	Detected	Detected	Not Detected	Detected	Not Detected	Detected		lincRNA:chrX:121970356-121970881 reverse strand	FALSE
A_51_P101375	31.0533	42.6559	20.5746	10.0166	11.7638	19.4234	9.62839	9.57398	8.19982	8.91934	9.98023	5.20638	12.6444	14.5477	16.5484	4.13242	4.38	3.7707	3.44905	3.48977	3.57214	4.03621	3.83911	3.49229	4.02165	3.94767	3.44321	3.57283	3.73897	3.75374	Detected	Not Detected	Not Detected	Not Detected	Not Detected	Not Detected	Not Detected	Not Detected	Not Detected	Not Detected	Detected	Not Detected	Not Detected	Not Detected	Not Detected	St6gal1	Mus musculus beta galactoside alpha 2,6 sialyltransferase 1 (St6gal1), transcript variant 1, mRNA [NM_145933]	FALSE	20440
A_30_P01031899	6.12882	5.73032	15.2556	6.3888	9.32323	9.92851	3.07296	3.62177	2.83905	2.99023	3.59107	3.12874	10.2129	13.7282	12.2318	2.57899	2.61307	2.58357	2.88337	3.19215	2.88045	2.58363	2.61655	2.5198	2.54013	2.56649	2.65514	2.58289	3.64853	3.28531	Not Detected	Not Detected	Not Detected	Not Detected	Not Detected	Not Detected	Not Detected	Not Detected	Not Detected	Not Detected	Not Detected	Not Detected	Not Detected	Not Detected	Not Detected		lincRNA:chr3:84609788-84618062 forward strand	FALSE
A_52_P401475	70.1152	78.5324	83.5457	6.4235	11.0569	9.99741	13.4292	27.7512	27.2388	14.3698	34.0675	14.7434	19.8188	22.6396	12.3396	5.27552	5.25451	5.63371	2.89802	3.41454	2.88869	4.53108	5.2782	5.37707	4.73464	5.58751	5.03876	4.16336	4.49354	3.29956	Detected	Detected	Not Detected	Not Detected	Not Detected	Detected	Not Detected	Detected	Not Detected	Detected	Detected	Not Detected	Not Detected	Not Detected	Not Detected	Ubxn4	Mus musculus UBX domain protein 4 (Ubxn4), mRNA [NM_026390]	FALSE	67812
A_55_P2001510	351487	329888	382380	123420	148992	118601	206995	254988	261415	144777	270733	114920	320746	188556	88729.5	17.99	17.8514	18.2631	16.8836	16.871	16.382	17.9102	18.0868	18.0227	17.6765	18.0868	17.7377	18.1923	17.7932	16.533	Detected	Detected	Detected	Detected	Detected	Detected	Detected	Detected	Detected	Detected	Detected	Detected	Detected	Detected	Detected			FALSE
A_55_P2021378	6702.82	7380.89	8221.72	4379.19	7929.44	12291.7	1795.65	2470.94	2460.94	1477.89	3657.96	658.325	4621.9	4490.21	6646.13	11.8868	11.8848	12.305	12.1243	12.5104	12.8205	11.5741	11.6508	11.8753	11.5964	12.2098	10.9041	12.0168	12.2745	12.6461	Detected	Detected	Detected	Detected	Detected	Detected	Detected	Detected	Detected	Detected	Detected	Detected	Detected	Detected	Detected	Wapal	Mus musculus wings apart-like homolog (Drosophila) (Wapal), mRNA [NM_001004436]	FALSE	218914
A_30_P01032696	6.19028	5.3275	15.3537	6.524	9.51998	10.1938	6.29925	5.11737	2.85744	3.0131	3.62679	3.17635	443.1	12.337	12.6784	2.58893	2.56206	2.61602	2.93314	3.22396	2.90921	3.40356	3.1247	2.53025	2.55578	2.5924	2.69082	8.71722	3.49752	3.34835	Not Detected	Not Detected	Not Detected	Not Detected	Detected	Not Detected	Not Detected	Not Detected	Not Detected	Not Detected	Not Detected	Not Detected	Not Detected	Not Detected	Not Detected		lincRNA:chr5:108544188-108545013 forward strand	FALSE
A_30_P01033588	30.1412	23.0996	15.3796	6.56416	9.57542	10.2711	6.24909	8.21785	2.86266	3.01936	3.63683	3.18955	10.3023	8.44324	12.8045	4.09292	3.48216	2.625	2.94657	3.23529	2.91696	3.39338	3.63119	2.533	2.55989	2.59941	2.70125	2.60282	2.85621	3.364	Not Detected	Not Detected	Not Detected	Not Detected	Not Detected	Not Detected	Not Detected	Not Detected	Not Detected	Not Detected	Not Detected	Not Detected	Not Detected	Not Detected	Not Detected		lincRNA:chr5:110891642-110918642 forward strand	FALSE
A_55_P2051787	11.4952	16.4438	15.4059	6.60506	9.63389	10.3531	3.13212	3.68497	2.86812	3.02587	3.64745	3.20317	10.3217	8.47999	12.9442	2.97554	3.09689	2.63461	2.95877	3.24294	2.92495	2.61776	2.64694	2.53585	2.56454	2.6072	2.71094	2.60763	2.86956	3.38017	Not Detected	Not Detected	Not Detected	Not Detected	Not Detected	Not Detected	Not Detected	Not Detected	Not Detected	Not Detected	Not Detected	Not Detected	Not Detected	Not Detected	Not Detected	Gbx1	Mus musculus gastrulation brain homeobox 1 (Gbx1), mRNA [NM_015739]	FALSE	231044
A_55_P2038822	8.09382	7.31888	15.4327	6.64754	9.69551	10.4378	7.79017	4.30102	274.866	3.0319	3.6587	3.21777	10.3417	8.51718	86.6543	2.79497	2.67449	2.64613	2.97197	3.25374	2.93335	3.69986	2.97562	8.80731	2.56887	2.61548	2.72314	2.61219	2.8812	6.32041	Not Detected	Detected	Not Detected	Not Detected	Not Detected	Not Detected	Not Detected	Not Detected	Detected	Not Detected	Not Detected	Not Detected	Not Detected	Not Detected	Not Detected	Jph4	Mus musculus 13 days embryo forelimb cDNA, RIKEN full-length enriched library, clone:5930404A10 product:weakly similar to JUNCTOPHILIN TYPE3 [Homo sapiens], full insert sequence. [AK031092]	FALSE	319984
A_55_P2027042	12.716	17.3942	15.4601	6.6953	9.75697	10.5335	3.15561	3.70958	128.278	3.03934	3.67008	3.23262	10.361	10.9539	13.2456	3.05508	3.15322	2.65931	2.98598	3.26455	2.94304	2.63121	2.66149	7.69583	2.57375	2.62352	2.7378	2.61766	3.34249	3.41553	Not Detected	Detected	Not Detected	Not Detected	Not Detected	Not Detected	Not Detected	Not Detected	Not Detected	Not Detected	Not Detected	Not Detected	Not Detected	Not Detected	Not Detected	Olfr629	Mus musculus olfactory receptor 629 (Olfr629), mRNA [NM_146821]	FALSE	258818
A_55_P2114697	64345.2	51976.8	30011.9	58070.5	12141.8	14409	15616.3	21386.7	8930.78	19403.8	15271.1	14814.8	48645.7	71916.8	15128	15.3282	14.8758	14.1939	15.7726	13.128	13.0398	14.5914	14.6188	13.6867	15.1506	14.2429	15.3182	15.251	16.3992	13.8638	Detected	Detected	Detected	Detected	Detected	Detected	Detected	Detected	Detected	Detected	Detected	Detected	Detected	Detected	Detected	Gcm1	Mus musculus glial cells missing homolog 1 (Drosophila) (Gcm1), mRNA [NM_008103]	FALSE	14531
A_30_P01026324	545.486	573.797	542.372	146.01	265.569	293.924	266.676	337.556	373.906	186.373	393.789	128.348	318.586	326.911	101.3	8.17659	8.11436	8.33359	7.36625	7.77384	7.29829	8.85164	8.77587	9.23887	8.55189	9.09211	8.39762	8.23248	8.53048	6.5612	Detected	Detected	Detected	Detected	Detected	Detected	Detected	Detected	Detected	Detected	Detected	Detected	Detected	Detected	Detected		lincRNA:chr4:149383134-149451259 reverse strand	FALSE
A_30_P01020924	6.31092	5.45867	40.6282	6.84557	9.96294	10.8329	3.1956	3.74981	2.89999	3.06159	3.70857	3.28086	10.4259	8.68815	13.7468	2.60853	2.5804	4.60738	3.01999	3.29333	2.96844	2.65905	2.68479	2.54998	2.58798	2.65277	2.78441	2.6345	2.93245	3.47451	Not Detected	Not Detected	Not Detected	Not Detected	Not Detected	Not Detected	Not Detected	Not Detected	Not Detected	Not Detected	Not Detected	Not Detected	Not Detected	Not Detected	Not Detected		lincRNA:chr17:95255725-95272425 forward strand	FALSE
A_55_P1992530	115.172	127.734	145.503	154.922	67.487	185.479	35.0743	88.6243	26.8375	38.2707	47.1156	19.0662	35.9352	57.5029	13.9351	5.9839	5.9777	6.42913	7.44267	5.90083	6.67246	5.94198	6.90741	5.35477	6.18253	6.05116	5.41003	4.95169	5.98834	3.49258	Detected	Detected	Detected	Detected	Not Detected	Detected	Detected	Detected	Not Detected	Detected	Detected	Detected	Detected	Detected	Detected	Clec4b1	Mus musculus C-type lectin domain family 4, member b1 (Clec4b1), transcript variant 1, mRNA [NM_001190310]	FALSE	69810
A_55_P2106801	81.4568	79.769	79.5205	16.843	22.3709	79.1776	40.1787	38.3667	57.4477	41.0064	32.0463	22.3673	159.074	28.6596	14.1334	5.48625	5.27684	5.56353	4.24901	4.39493	5.4927	6.14202	5.73377	6.50392	6.2839	5.50512	5.65471	7.19508	4.89843	3.51267	Detected	Detected	Detected	Not Detected	Detected	Detected	Detected	Detected	Not Detected	Detected	Detected	Not Detected	Detected	Not Detected	Detected	Bglap3	Mus musculus bone gamma-carboxyglutamate protein 3 (Bglap3), mRNA [NM_031368]	FALSE	12095
A_55_P2170817	13.9577	21.4913	15.6394	15.5304	10.1971	40.2151	8.20906	13.4457	9.33215	8.10967	10.1466	3.33506	13.0993	13.593	14.3466	3.13795	3.39788	2.75133	4.11726	3.32828	4.56476	3.78545	4.31331	3.69528	3.87224	3.97095	2.83677	3.64381	3.63019	3.53468	Not Detected	Not Detected	Not Detected	Not Detected	Not Detected	Not Detected	Not Detected	Not Detected	Not Detected	Not Detected	Not Detected	Not Detected	Not Detected	Not Detected	Not Detected	AI847159	Mus musculus expressed sequence AI847159 (AI847159), non-coding RNA [NR_045264]	FALSE	100048701
A_55_P1967478	6.38653	23.9692	15.6712	7.08622	10.2825	21.0387	4.56115	3.81007	2.93103	3.09446	3.89177	3.35472	10.5186	20.99	14.5687	2.62091	3.52826	2.77438	3.06941	3.33907	3.67344	3.05857	2.71852	2.56385	2.61026	2.82686	2.85519	2.66487	4.36494	3.56003	Not Detected	Not Detected	Not Detected	Not Detected	Not Detected	Not Detected	Not Detected	Not Detected	Not Detected	Not Detected	Not Detected	Not Detected	Not Detected	Not Detected	Not Detected	Hbb-y	Mus musculus hemoglobin Y, beta-like embryonic chain (Hbb-y), mRNA [NM_008221]	FALSE	15135
A_55_P1968320	16.1341	20.8806	15.7034	13.6905	10.3696	17.6037	9.0789	5.3743	2.93964	3.10339	3.78449	3.375	10.543	15.3057	14.8031	3.28012	3.364	2.79737	3.92245	3.34922	3.45073	3.94042	3.16932	2.5678	2.61582	2.71677	2.8732	2.67303	3.82918	3.5852	Not Detected	Not Detected	Not Detected	Not Detected	Not Detected	Not Detected	Not Detected	Not Detected	Not Detected	Not Detected	Not Detected	Not Detected	Not Detected	Not Detected	Not Detected	Agbl3	ATP/GTP binding protein-like 3 [Source:MGI Symbol;Acc:MGI:1923473] [ENSMUST00000135304]	FALSE	76223
A_30_P01025820	6.42607	5.59588	15.7363	7.22539	10.4621	11.6117	3.29233	3.84359	2.94855	3.11253	3.80154	3.39621	10.5678	9.0153	15.0532	2.62774	2.59927	2.82226	3.09228	3.35987	3.02602	2.72749	2.73914	2.57187	2.6217	2.73155	2.89143	2.68205	3.02592	3.60501	Not Detected	Not Detected	Not Detected	Not Detected	Not Detected	Not Detected	Not Detected	Not Detected	Not Detected	Not Detected	Not Detected	Not Detected	Not Detected	Not Detected	Not Detected		lincRNA:chr8:91471819-91551119 reverse strand	FALSE
A_30_P01032978	120.501	163.657	203.947	54.0133	42.9096	81.8233	42.0005	47.0078	53.7405	39.5125	75.1258	32.4894	282.671	76.6089	24.8529	6.04943	6.34528	6.9135	5.9794	5.3064	5.53721	6.20586	6.0109	6.40719	6.2284	6.71555	6.23208	8.05483	6.41577	4.38533	Detected	Detected	Detected	Detected	Detected	Detected	Detected	Detected	Not Detected	Detected	Detected	Not Detected	Detected	Detected	Detected		lincRNA:chr15:77164450-77201325 reverse strand	FALSE
A_55_P2089500	13.6894	22.4075	15.804	7.37794	10.6589	11.9339	3.32921	3.87896	33.7553	17.1153	3.83678	3.44162	10.6206	9.14707	15.5828	3.11937	3.44491	2.88196	3.11385	3.38074	3.05087	2.75743	2.76244	5.70067	4.99645	2.77021	2.92731	2.70079	3.05996	3.66267	Not Detected	Detected	Not Detected	Not Detected	Not Detected	Not Detected	Not Detected	Not Detected	Not Detected	Not Detected	Not Detected	Not Detected	Not Detected	Not Detected	Detected	Cyp4f40	Mus musculus cytochrome P450, family 4, subfamily f, polypeptide 40 (Cyp4f40), mRNA [NM_001101588]	FALSE	631304
A_30_P01019936	167.112	200.356	179.693	64.8298	81.2847	128.642	47.2992	55.4249	85.0005	39.9496	55.482	40.1926	203.673	40.1123	70.228	6.5235	6.62745	6.73999	6.23629	6.156	6.16131	6.37427	6.24283	7.07735	6.24562	6.2888	6.56259	7.55732	5.45236	6.00972	Detected	Detected	Detected	Detected	Detected	Detected	Detected	Detected	Detected	Detected	Detected	Detected	Detected	Not Detected	Detected		lincRNA:chr11:53592946-53637922 reverse strand	FALSE
A_55_P2023523	68.4189	89.0729	67.4604	31.5852	11.875	45.6617	9.17984	28.9358	47.2399	27.0445	14.5674	19.4154	106.636	63.2784	42.1981	5.24104	5.42794	5.31266	5.21654	3.49927	4.74388	3.95742	5.34368	6.21453	5.67184	4.4454	5.44077	6.60285	6.13082	5.21076	Detected	Detected	Detected	Not Detected	Detected	Not Detected	Not Detected	Detected	Not Detected	Not Detected	Detected	Not Detected	Not Detected	Detected	Detected	Aloxe3	Mus musculus arachidonate lipoxygenase 3 (Aloxe3), mRNA [NM_011786]	FALSE	23801
A_51_P124798	1953.4	2410.41	2361.91	1254.7	2345.3	2757.88	902.77	1094.28	1285.9	548.772	1246.27	385.382	1866.75	1323.47	1718.45	10.0453	10.1872	10.4698	10.3578	10.7778	10.5576	10.603	10.4779	10.9777	10.1518	10.7237	10.0809	10.7422	10.5379	10.7194	Detected	Detected	Detected	Detected	Detected	Detected	Detected	Detected	Detected	Detected	Detected	Detected	Detected	Detected	Detected	Tmem192	Mus musculus transmembrane protein 192 (Tmem192), transcript variant 1, mRNA [NM_028427]	FALSE	73067
A_55_P1952915	17778.8	21505.5	12843	482.167	1831.82	6554.24	739.885	3211.35	705.97	746.173	535.174	233.362	5348.19	597.729	1834.48	13.3538	13.5041	12.9293	9.01267	10.4331	11.8699	10.3172	12.0209	10.1409	10.6089	9.53158	9.32021	12.2344	9.40621	10.8137	Detected	Detected	Detected	Detected	Detected	Detected	Detected	Detected	Detected	Detected	Detected	Detected	Detected	Detected	Detected	Sh3bgr	Mus musculus SH3-binding domain glutamic acid-rich protein (Sh3bgr), mRNA [NM_015825]	FALSE	50795
A_55_P1977345	7.15851	6.17285	17.1277	7.09627	10.3908	10.9286	3.85721	4.38043	3.53599	3.55025	4.48008	3.80134	43.0242	9.20294	10.2833	2.74335	2.64108	3.55949	3.07154	3.35204	2.97698	2.92972	2.99858	2.74242	2.90554	3.04909	3.1025	5.21691	3.07252	2.82421	Not Detected	Not Detected	Not Detected	Not Detected	Not Detected	Not Detected	Not Detected	Not Detected	Not Detected	Not Detected	Not Detected	Not Detected	Not Detected	Not Detected	Not Detected	Olfr191	Mus musculus olfactory receptor 191 (Olfr191), mRNA [NM_001011807]	FALSE	258035
A_55_P2123484	1485.07	1602.86	704.765	79.7268	237.341	631.242	48.7878	60.3472	19.8699	59.566	30.455	20.3661	195.248	54.7578	56.6767	9.63614	9.59531	8.71722	6.52502	7.61259	8.40525	6.42359	6.3612	4.91474	6.83951	5.44154	5.51401	7.49952	5.9162	5.66893	Detected	Detected	Detected	Detected	Detected	Detected	Detected	Detected	Detected	Detected	Detected	Detected	Detected	Detected	Detected	Gm11627	Mus musculus predicted gene 11627 (Gm11627), non-coding RNA [NR_040286]	FALSE	100040792
A_30_P01027307	7.11186	6.13391	17.027	7.05838	10.3042	10.7959	3.82608	4.34957	3.50666	3.52408	4.4464	3.76118	182.883	9.11503	10.2352	2.73736	2.63967	3.54443	3.06414	3.34153	2.96522	2.92378	2.99016	2.73817	2.89741	3.0429	3.09195	7.399	3.05219	2.81401	Not Detected	Not Detected	Not Detected	Not Detected	Detected	Not Detected	Not Detected	Not Detected	Not Detected	Not Detected	Not Detected	Not Detected	Not Detected	Not Detected	Not Detected		lincRNA:chr4:33369310-33369871 reverse strand	FALSE
A_55_P2262743	7.0883	6.11477	16.9783	7.04048	10.263	10.7347	3.81085	4.33425	3.49239	3.5112	4.42964	3.7414	306.87	9.07523	10.216	2.73351	2.63872	3.53821	3.0615	3.33689	2.96029	2.92067	2.98632	2.73591	2.89381	3.03955	3.08444	8.17784	3.0427	2.81024	Not Detected	Not Detected	Not Detected	Not Detected	Detected	Not Detected	Not Detected	Not Detected	Not Detected	Not Detected	Not Detected	Not Detected	Not Detected	Not Detected	Not Detected	Gm671	H8188G08-5 NIA Mouse Unique Gene Set Version 2 Mus musculus cDNA clone H8188G08 5', mRNA sequence [CK332063]	FALSE	268853
A_55_P2164694	56.3882	56.1368	176.512	7.02261	21.8019	58.3677	12.3169	32.6364	27.8521	9.66035	16.9991	16.154	116.851	44.7651	35.1178	4.95665	4.76656	6.71274	3.05847	4.3578	5.07742	4.40459	5.50753	5.41032	4.14718	4.64754	5.16805	6.74312	5.61622	4.92713	Detected	Detected	Not Detected	Not Detected	Detected	Detected	Detected	Detected	Not Detected	Not Detected	Detected	Not Detected	Not Detected	Not Detected	Not Detected			FALSE
A_55_P2083454	35.7987	48.6476	41.9333	7.00443	25.3539	23.5627	16.7268	17.9373	21.9119	5.68124	23.799	13.557	422.974	8.99964	51.5902	4.33604	4.56358	4.65129	3.05457	4.56981	3.82736	4.85265	4.69742	5.0638	3.36645	5.09105	4.91327	8.63902	3.0205	5.52581	Detected	Detected	Not Detected	Not Detected	Detected	Not Detected	Not Detected	Not Detected	Detected	Detected	Detected	Not Detected	Not Detected	Not Detected	Not Detected	Gm10844	PREDICTED: Mus musculus predicted gene 10844 (Gm10844), misc_RNA [XR_105445]	FALSE	100303739
A_52_P127362	10294	11829.2	13763.1	6699.16	9878.93	13250	3708.67	6017.98	4710.59	3253.38	6985.12	2112.66	8226.81	5951.11	5242.66	12.5381	12.6127	13.0345	12.7531	12.8263	12.923	12.5964	12.89	12.7875	12.7122	13.1329	12.6026	12.8485	12.7014	12.3115	Detected	Detected	Detected	Detected	Detected	Detected	Detected	Detected	Detected	Detected	Detected	Detected	Detected	Detected	Detected	Vmp1	Mus musculus vacuole membrane protein 1 (Vmp1), mRNA [NM_029478]	FALSE	75909
A_55_P1954388	6.99579	6.03863	16.7888	7.48529	10.1085	10.5197	3.75223	4.27452	3.43825	3.46235	4.3675	3.66931	72.7284	8.93149	46.2131	2.72078	2.63522	3.50108	3.12902	3.31508	2.94156	2.90869	2.96844	2.72755	2.87272	3.02684	3.05807	6.03141	3.00094	5.35477	Not Detected	Not Detected	Not Detected	Not Detected	Detected	Not Detected	Not Detected	Not Detected	Not Detected	Not Detected	Not Detected	Not Detected	Not Detected	Not Detected	Not Detected	Vmn2r72	Mus musculus vomeronasal 2, receptor 72 (Vmn2r72), mRNA [NM_001105185]	FALSE	244114
A_55_P2029895	6.97225	6.02019	16.7428	6.96013	10.0693	10.4732	3.73858	4.26032	3.42516	3.44995	4.35194	3.65173	111.037	135.663	10.1547	2.71791	2.63418	3.49006	3.04648	3.30945	2.93729	2.90533	2.96119	2.72526	2.86719	3.02331	3.04935	6.66635	7.2682	2.80056	Not Detected	Not Detected	Not Detected	Not Detected	Detected	Not Detected	Not Detected	Not Detected	Not Detected	Not Detected	Not Detected	Not Detected	Not Detected	Detected	Not Detected			FALSE
A_66_P108468	293.924	459.562	193.872	170.807	226.854	229.177	115.04	132.605	123.905	69.6051	111.95	52.8888	329.34	136.699	206.505	7.31543	7.79109	6.84795	7.5751	7.55483	6.95359	7.65828	7.46719	7.64269	7.07711	7.28988	6.99543	8.28079	7.27787	7.6279	Detected	Detected	Detected	Detected	Detected	Detected	Detected	Detected	Detected	Detected	Detected	Detected	Detected	Detected	Detected	2610528A11Rik	Mus musculus RIKEN cDNA 2610528A11 gene (2610528A11Rik), mRNA [NM_001206684]	FALSE	70045
A_30_P01033203	25.792	24.7168	16.6502	6.9318	9.99972	10.3845	3.71062	6.95782	3.39983	3.42666	4.32124	3.61865	72.5617	8.83554	16.1517	3.87973	3.56898	3.46574	3.04028	3.29914	2.92806	2.89994	3.42891	2.72114	2.85663	3.01696	3.03252	6.02859	2.97414	3.71677	Not Detected	Not Detected	Not Detected	Not Detected	Detected	Not Detected	Not Detected	Not Detected	Not Detected	Not Detected	Not Detected	Not Detected	Not Detected	Not Detected	Not Detected		lincRNA:chr3:95443575-95462543 reverse strand	FALSE
ERCC-00077_121	7.30753	7.63878	16.4205	9.44461	9.15504	11.2868	3.54068	3.79779	4.03709	4.03125	3.84776	3.67134	11.004	10.1998	12.0001	2.75938	2.68341	3.3923	3.36995	3.15608	3.00372	2.85755	2.7114	2.7981	3.0064	2.7822	3.05847	2.883	3.2462	3.24111	Not Detected	Not Detected	Not Detected	Not Detected	Not Detected	Not Detected	Not Detected	Not Detected	Not Detected	Not Detected	Not Detected	Not Detected	Not Detected	Not Detected	Not Detected		Unknown	pos
A_51_P103706	19.992	11.2096	19.9425	6.30623	29.6889	8.87093	4.17464	23.9314	3.32135	19.7882	5.21413	3.15857	10.6168	8.06448	10.2059	3.51676	2.80808	3.73808	2.84458	4.79243	2.70668	2.98431	5.08463	2.70807	5.20746	3.17866	2.67667	2.69927	2.71359	2.80874	Not Detected	Not Detected	Not Detected	Not Detected	Not Detected	Not Detected	Not Detected	Detected	Not Detected	Not Detected	Not Detected	Not Detected	Not Detected	Not Detected	Detected	Cyp2c29	Mus musculus cytochrome P450, family 2, subfamily c, polypeptide 29 (Cyp2c29), mRNA [NM_007815]	FALSE	13095
A_55_P2051414	7895.52	11542.9	8057.73	2435.49	4515.7	8318.31	1337.05	2214.65	954.64	1278.49	1145.37	640.505	1795.58	2796.33	1465.65	12.1475	12.5729	12.2713	11.295	11.7043	12.24	11.1532	11.4905	10.5644	11.3849	10.6021	10.8562	10.6898	11.6079	10.492	Detected	Detected	Detected	Detected	Detected	Detected	Detected	Detected	Detected	Detected	Detected	Detected	Detected	Detected	Detected	Axl	Mus musculus AXL receptor tyrosine kinase (Axl), transcript variant 1, mRNA [NM_009465]	FALSE	26362
A_55_P1993353	22.7121	21.5019	16.4332	6.86834	9.84302	21.8814	8.03653	7.61124	8.27739	3.68863	13.9187	18.6394	167.865	8.70714	11.8561	3.69298	3.39878	3.39629	3.02548	3.27649	3.72491	3.75374	3.53574	3.50598	2.9381	4.38666	5.37813	7.26369	2.93778	3.21289	Not Detected	Not Detected	Detected	Not Detected	Detected	Not Detected	Not Detected	Not Detected	Not Detected	Not Detected	Not Detected	Not Detected	Not Detected	Not Detected	Not Detected	Slc44a5	Mus musculus solute carrier family 44, member 5 (Slc44a5), mRNA [NM_001081263]	FALSE	242259
A_30_P01020233	24.2116	32.7818	31.5087	6.85397	9.81294	10.1705	10.2493	8.96417	3.32951	8.17208	4.23625	3.52795	226.089	8.68258	38.8249	3.7836	4.00892	4.2726	3.02195	3.27252	2.90707	4.12893	3.74691	2.70975	3.88517	2.99471	2.98308	7.70878	2.93071	5.084	Not Detected	Not Detected	Not Detected	Not Detected	Detected	Not Detected	Not Detected	Not Detected	Not Detected	Not Detected	Detected	Not Detected	Not Detected	Not Detected	Not Detected		lincRNA:chr18:47690173-47697423 reverse strand	FALSE
A_30_P01022026	63.3564	56.425	121.863	6.84377	14.7543	34.2649	13.2134	16.5475	12.6521	9.77518	15.8215	7.66492	294.749	8.66158	11.2172	5.12726	4.77432	6.17014	3.01974	3.78811	4.34401	4.50549	4.58298	4.21099	4.16762	4.55081	4.04358	8.11742	2.9239	3.05405	Detected	Not Detected	Not Detected	Not Detected	Detected	Detected	Not Detected	Not Detected	Not Detected	Not Detected	Detected	Not Detected	Not Detected	Not Detected	Not Detected		lincRNA:chr10:59382822-59383642 reverse strand	FALSE
A_52_P45841	241.576	316.438	226.305	147.983	252.043	186.886	70.6172	81.6955	64.52	46.7037	71.5899	32.189	229.46	96.6099	215.828	7.03802	7.26743	7.05967	7.38103	7.69798	6.68427	6.96007	6.80082	6.68034	6.47796	6.64697	6.21504	7.73454	6.76797	7.69221	Detected	Detected	Detected	Detected	Detected	Detected	Detected	Detected	Detected	Detected	Detected	Detected	Detected	Detected	Detected	Gorasp1	Mus musculus golgi reassembly stacking protein 1 (Gorasp1), mRNA [NM_028976]	FALSE	74498
A_55_P2049597	1291.46	1550.92	1339.44	974.351	1227.4	1270.23	503.647	658.661	552.047	395.972	625.625	271.028	876.324	732.509	780.8	9.43621	9.54375	9.66179	10.0064	9.88648	9.42198	9.76417	9.75179	9.80155	9.6652	9.75278	9.55719	9.68733	9.68733	9.57	Detected	Detected	Detected	Detected	Detected	Detected	Detected	Detected	Detected	Detected	Detected	Detected	Detected	Detected	Detected	Tpp2	Mus musculus tripeptidyl peptidase II (Tpp2), mRNA [NM_009418]	FALSE	22019
A_51_P100624	6.70098	5.80663	129.289	6.81168	9.70423	10.0621	3.5843	4.09583	6.55729	3.3196	4.18351	3.4733	76.7647	8.60019	10.1875	2.6772	2.61971	6.25481	3.01293	3.25477	2.89669	2.86956	2.8923	3.19231	2.79987	2.97649	2.95157	6.10639	2.90526	2.80627	Not Detected	Not Detected	Not Detected	Not Detected	Detected	Detected	Not Detected	Not Detected	Not Detected	Not Detected	Not Detected	Not Detected	Not Detected	Not Detected	Not Detected	Krtap9-3	Mus musculus keratin associated protein 9-3 (Krtap9-3), mRNA [NM_029351]	FALSE	75586
A_66_P100496	6.67916	5.78969	16.1882	6.80175	9.67929	10.0362	3.57252	4.08288	3.2758	5.34406	4.17059	3.4605	79.019	8.58077	10.1987	2.67426	2.61834	3.27963	3.01082	3.25078	2.89338	2.86652	2.88694	2.69944	3.29252	2.97285	2.94209	6.1459	2.899	2.80766	Not Detected	Not Detected	Not Detected	Not Detected	Detected	Not Detected	Not Detected	Not Detected	Not Detected	Not Detected	Not Detected	Not Detected	Not Detected	Not Detected	Not Detected	Speer4b	Mus musculus spermatogenesis associated glutamate (E)-rich protein 4b (Speer4b), mRNA [NM_028561]	FALSE	73526
A_55_P1974804	59.4049	92.2944	47.2087	7.87289	9.65409	10.0145	3.56074	4.07015	4.29385	121.335	4.15782	3.4478	55.1892	11.4876	14.6475	5.03204	5.48285	4.81584	3.17568	3.24586	2.89061	2.86376	2.87982	2.82884	7.91707	2.96844	2.93179	5.6013	3.40292	3.56699	Detected	Not Detected	Not Detected	Not Detected	Detected	Not Detected	Not Detected	Not Detected	Not Detected	Not Detected	Detected	Not Detected	Not Detected	Not Detected	Detected	Slc24a4	Mus musculus solute carrier family 24 (sodium/potassium/calcium exchanger), member 4 (Slc24a4), mRNA [NM_172152]	FALSE	238384
A_30_P01030305	1850.8	2295.52	2620.89	1280.63	2507.97	1789.29	1325.87	1046.26	867.855	626.93	1212.68	443.916	1337.62	1015.62	2142.01	9.95884	10.1191	10.6338	10.385	10.8656	9.91323	11.1386	10.4165	10.4344	10.355	10.6798	10.3074	10.301	10.161	11.0443	Detected	Detected	Detected	Detected	Detected	Detected	Detected	Detected	Detected	Detected	Detected	Detected	Detected	Detected	Detected		lincRNA:chr3:21964899-21974524 reverse strand	FALSE
A_55_P2179074	127.695	159.868	68.9496	44.1493	39.1664	56.2854	46.9252	50.3227	79.3813	47.1172	53.6255	27.2428	148.404	33.6442	46.3992	6.1361	6.3119	5.34435	5.69001	5.17283	5.02696	6.36144	6.11337	6.97642	6.49251	6.24055	5.95664	7.09877	5.17721	5.3607	Detected	Detected	Detected	Detected	Detected	Not Detected	Detected	Detected	Not Detected	Detected	Detected	Not Detected	Detected	Not Detected	Detected	Ciita	Mus musculus class II transactivator (Ciita), transcript variant 1, mRNA [NM_001243760]	FALSE	12265
A_30_P01020670	6.59395	16.483	55.0536	6.76182	9.58171	9.95412	3.52714	4.03274	3.23618	6.45701	4.12075	11.7507	65.8294	8.51298	13.7806	2.65809	3.09921	5.02776	3.00241	3.23575	2.88377	2.85323	2.85864	2.69049	3.53749	2.95597	4.694	5.87857	2.87969	3.47764	Not Detected	Not Detected	Not Detected	Not Detected	Detected	Not Detected	Not Detected	Not Detected	Not Detected	Not Detected	Not Detected	Not Detected	Not Detected	Not Detected	Not Detected		lincRNA:chr12:23420304-23420859 reverse strand	FALSE
A_55_P1979650	29924.7	27050.5	21813.5	14950.7	27209.5	26394.5	13355.8	12849.9	11829.4	9895.42	14200.1	7428.07	14674.9	15304.7	24838.2	14.1447	13.8611	13.7152	13.8583	14.324	13.992	14.3435	13.9475	14.0999	14.2617	14.1291	14.4174	13.6545	14.0758	14.6293	Detected	Detected	Detected	Detected	Detected	Detected	Detected	Detected	Detected	Detected	Detected	Detected	Detected	Detected	Detected	S100a1	Mus musculus S100 calcium binding protein A1 (S100a1), mRNA [NM_011309]	FALSE	20193
A_52_P487436	6.55253	5.6913	15.9644	6.74369	9.5365	9.91911	3.50509	4.00835	3.2172	3.25341	4.09662	3.38869	65.521	8.48338	10.2768	2.65005	2.60958	3.0514	2.99835	3.22776	2.87937	2.84598	2.84522	2.68424	2.74193	2.94384	2.88527	5.87005	2.87065	2.82226	Not Detected	Not Detected	Not Detected	Not Detected	Detected	Not Detected	Not Detected	Not Detected	Not Detected	Not Detected	Not Detected	Not Detected	Not Detected	Not Detected	Not Detected	Nags	Mus musculus N-acetylglutamate synthase (Nags), nuclear gene encoding mitochondrial protein, mRNA [NM_145829]	FALSE	217214
A_52_P1035965	6.53181	5.95188	15.9292	6.73453	9.51493	9.9029	3.49413	3.99634	3.20806	3.24449	4.08471	3.37721	540.472	8.46729	10.3058	2.64622	2.63037	3.01251	2.99561	3.22364	2.87757	2.84326	2.83948	2.68103	2.73343	2.93888	2.87569	9.00569	2.86402	2.82947	Not Detected	Not Detected	Not Detected	Not Detected	Detected	Not Detected	Not Detected	Not Detected	Not Detected	Not Detected	Not Detected	Not Detected	Not Detected	Not Detected	Not Detected	Flg2	Mus musculus filaggrin family member 2 (Flg2), mRNA [NM_001013804]	FALSE	229574
A_55_P2081885	149350	162696	122861	58301.6	60723.5	46290.4	78831.2	104560	70240.7	70748.9	75444.1	48461.7	135202	98883.9	39662.8	16.6456	16.7097	16.2902	15.7792	15.5219	14.8854	16.7734	16.8668	16.5062	16.8941	16.4596	16.8754	16.776	16.9014	15.3124	Detected	Detected	Detected	Detected	Detected	Detected	Detected	Detected	Detected	Detected	Detected	Detected	Detected	Detected	Detected			FALSE
A_52_P409675	150.741	174.429	177.515	85.1178	167.898	112.36	57.4688	53.0883	47.7575	36.5946	64.1178	27.2552	137.659	127.764	41.8173	6.37927	6.43205	6.72243	6.61258	7.15447	5.96503	6.66141	6.18489	6.22892	6.12057	6.48643	5.95687	6.99381	7.18151	5.19433	Detected	Detected	Detected	Detected	Detected	Detected	Detected	Detected	Not Detected	Detected	Detected	Detected	Detected	Detected	Detected	Wdr11	Mus musculus WD repeat domain 11 (Wdr11), mRNA [NM_172255]	FALSE	207425
A_55_P2132932	220.715	222.885	224.387	81.7898	112.416	116.502	90.0802	81.2522	86.4064	54.4612	78.7091	39.2231	210.344	87.5297	44.9905	6.90723	6.77736	7.04861	6.56042	6.60783	6.01632	7.30891	6.79333	7.1027	6.70467	6.78195	6.51993	7.60264	6.61672	5.31471	Detected	Detected	Detected	Detected	Detected	Detected	Detected	Detected	Not Detected	Detected	Detected	Detected	Detected	Detected	Detected	Mageb1	Mus musculus melanoma antigen, family B, 1 (Mageb1), mRNA [NM_010759]	FALSE	17145
A_51_P148478	6.45224	5.613	15.7934	6.69822	9.42757	9.84727	3.45305	3.95007	3.17229	3.21011	4.03894	3.33458	54.4959	8.41552	10.3667	2.63214	2.60134	2.87148	2.98654	3.2101	2.86941	2.82852	2.81018	2.66629	2.70056	2.91837	2.83659	5.5825	2.84701	2.8424	Not Detected	Not Detected	Not Detected	Not Detected	Detected	Not Detected	Not Detected	Not Detected	Not Detected	Not Detected	Not Detected	Not Detected	Not Detected	Not Detected	Not Detected	Olfr510	Mus musculus olfactory receptor 510 (Olfr510), mRNA [NM_146311]	FALSE	258308
A_52_P745	5204.47	5248.82	4341.99	2944.29	4092.83	4138.49	1845.48	2290.77	1731.66	1262.93	2139.57	973.66	3030.42	3278.1	4159.36	11.5067	11.3706	11.3702	11.5472	11.5584	11.1672	11.614	11.5413	11.3927	11.3658	11.4795	11.4757	11.4338	11.8493	11.9865	Detected	Detected	Detected	Detected	Detected	Detected	Detected	Detected	Detected	Detected	Detected	Detected	Detected	Detected	Detected	Acox3	Mus musculus acyl-Coenzyme A oxidase 3, pristanoyl (Acox3), mRNA [NM_030721]	FALSE	80911
A_55_P2079024	6.41376	5.58313	15.7288	6.6808	9.38816	9.82172	3.43202	3.9272	3.15559	3.19368	4.01642	3.31451	64.6565	8.39471	19.1103	2.62559	2.59762	2.81589	2.98216	3.20329	2.86561	2.82073	2.7954	2.6599	2.68543	2.90733	2.81696	5.85033	2.84054	3.9729	Not Detected	Not Detected	Not Detected	Not Detected	Detected	Not Detected	Not Detected	Not Detected	Not Detected	Not Detected	Not Detected	Not Detected	Not Detected	Not Detected	Not Detected	Gm6882	PREDICTED: Mus musculus predicted gene 6882 (Gm6882), mRNA [XM_003086960]	FALSE	628475
A_30_P01031719	6.39484	9.92949	15.6969	6.67202	9.3703	9.8104	7.21146	3.91614	3.14734	3.1857	4.00545	3.3047	222.981	8.3835	10.4383	2.62225	2.75591	2.79263	2.97936	3.20096	2.86444	3.5822	2.78719	2.65664	2.67861	2.9027	2.80791	7.68481	2.83614	2.85738	Not Detected	Not Detected	Not Detected	Not Detected	Detected	Not Detected	Not Detected	Not Detected	Not Detected	Not Detected	Not Detected	Not Detected	Not Detected	Not Detected	Not Detected		lincRNA:chr12:89092175-89105525 forward strand	FALSE
A_55_P1973543	117.688	174.123	79.0125	84.9228	75.6474	51.0627	55.4586	55.0173	47.9761	44.2276	62.7927	27.4759	170.335	60.9012	114.44	6.01739	6.42949	5.55368	6.60927	6.06533	4.90005	6.61056	6.23242	6.2351	6.39878	6.46057	5.97013	7.28536	6.06993	6.74367	Detected	Detected	Detected	Detected	Detected	Detected	Detected	Detected	Detected	Detected	Detected	Detected	Detected	Detected	Detected	Bbs10	Mus musculus Bardet-Biedl syndrome 10 (human) (Bbs10), mRNA [NM_027914]	FALSE	71769
A_51_P396385	211.317	243.927	214.871	61.1282	164.436	186.796	88.6043	137.637	87.5062	69.5825	119.604	25.9663	528.494	91.9471	184.18	6.84397	6.89888	6.98982	6.15718	7.1266	6.68304	7.28674	7.52156	7.12313	7.07601	7.39088	5.88115	8.97435	6.69162	7.46038	Detected	Detected	Detected	Detected	Detected	Detected	Detected	Detected	Detected	Detected	Detected	Detected	Detected	Detected	Detected	Mars2	Mus musculus methionine-tRNA synthetase 2 (mitochondrial) (Mars2), nuclear gene encoding mitochondrial protein, mRNA [NM_175439]	FALSE	212679
A_55_P2278093	69.4945	51.4945	65.8325	25.4277	26.4302	13.5418	13.0701	27.42	14.53	16.2414	11.8332	16.8801	103.006	48.6623	10.4734	5.26233	4.64104	5.27445	4.89109	4.63249	3.1649	4.48714	5.25876	4.43522	4.91636	4.18152	5.23215	6.54422	5.74305	2.86575	Detected	Not Detected	Detected	Not Detected	Detected	Not Detected	Not Detected	Detected	Not Detected	Not Detected	Detected	Not Detected	Not Detected	Detected	Detected	AI480461	Mus musculus adult pancreas islet cells cDNA, RIKEN full-length enriched library, clone:C820001A05 product:unclassifiable, full insert sequence. [AK148445]	FALSE	105525
A_55_P2095899	137.853	178.633	95.0358	256.092	479.73	47.5993	147.377	83.701	34.5051	137.782	24.3819	59.1474	141.498	90.377	111.929	6.24913	6.46779	5.81369	8.12068	8.58976	4.80176	8.00937	6.83167	5.73203	8.10999	5.12736	7.16596	7.03053	6.66864	6.70763	Detected	Detected	Detected	Detected	Detected	Detected	Not Detected	Detected	Detected	Detected	Detected	Detected	Detected	Detected	Detected	2310057B04Rik	PREDICTED: Mus musculus RIKEN cDNA 2310057B04 gene (2310057B04Rik), mRNA [XM_003945501]	FALSE	69690
A_51_P201480	9679.1	9629.23	10413	10033.3	8027.39	16750.8	3690.96	4866.18	6986.84	3416.59	6487.11	2708.26	10320.5	8372.13	7405.52	12.4583	12.3078	12.6387	13.3103	12.5302	13.2915	12.5867	12.5916	13.3312	12.7885	13.0079	12.9681	13.159	13.1953	12.8175	Detected	Detected	Detected	Detected	Detected	Detected	Detected	Detected	Detected	Detected	Detected	Detected	Detected	Detected	Detected	Stat3	Mus musculus signal transducer and activator of transcription 3 (Stat3), transcript variant 1, mRNA [NM_213659]	FALSE	20848
A_66_P105497	6.28674	5.4828	18.6101	6.62093	9.25961	9.74991	3.36454	3.85217	3.1001	8.49014	3.94193	3.24977	28.5099	12.0195	10.5308	2.60477	2.58357	3.66247	2.96404	3.17866	2.85575	2.78729	2.74383	2.63461	3.94721	2.86918	2.75387	4.63619	3.46528	2.8788	Not Detected	Not Detected	Not Detected	Not Detected	Not Detected	Not Detected	Not Detected	Not Detected	Not Detected	Not Detected	Not Detected	Not Detected	Not Detected	Not Detected	Not Detected	Gm5429	Mus musculus adult male aorta and vein cDNA, RIKEN full-length enriched library, clone:A530043H16 product:hypothetical protein, full insert sequence. [AK040906]	FALSE	432534
A_55_P2142439	3762.1	3868.73	2786.54	2097.59	2522.4	2303.39	1261.68	1488.87	1081.2	878.739	1468.14	679.866	2255.6	2791.74	1748.41	11.0182	10.9037	10.7172	11.07	10.8752	10.2858	11.073	10.9257	10.7342	10.8316	10.9581	10.9459	11.0134	11.6043	10.7406	Detected	Detected	Detected	Detected	Detected	Detected	Detected	Detected	Detected	Detected	Detected	Detected	Detected	Detected	Detected	Echdc2	Mus musculus enoyl Coenzyme A hydratase domain containing 2 (Echdc2), transcript variant 1, mRNA [NM_026728]	FALSE	52430
A_30_P01020448	6.25287	5.45555	16.671	6.6015	9.22537	11.158	3.34603	19.4726	6.46025	16.4545	19.2729	3.23281	121.353	8.3072	10.5664	2.59931	2.58011	3.47226	2.95753	3.17225	2.99471	2.77389	4.81434	3.17345	4.93584	4.81322	2.73806	6.80101	2.81096	2.887	Not Detected	Not Detected	Not Detected	Not Detected	Detected	Not Detected	Not Detected	Detected	Not Detected	Not Detected	Not Detected	Not Detected	Not Detected	Not Detected	Detected		lincRNA:chr2:77152807-77155092 reverse strand	FALSE
A_55_P2085165	6.23622	15.4583	15.4369	6.59063	9.20778	9.72296	11.9769	15.6767	13.2987	10.5156	34.3929	3.30644	75.9475	8.30123	10.5812	2.59633	3.03891	2.64796	2.95531	3.16872	2.85062	4.36	4.51504	4.28848	4.28616	5.606	2.8096	6.09087	2.80933	2.89053	Not Detected	Not Detected	Not Detected	Not Detected	Detected	Not Detected	Not Detected	Not Detected	Not Detected	Detected	Not Detected	Not Detected	Not Detected	Not Detected	Not Detected			FALSE
ERCC-00131_64	5.92682	5.31253	15.4128	5.46888	7.27513	7.7486	3.09308	3.53975	3.00559	3.07236	3.62937	3.14626	10.4729	8.15016	9.40383	2.54666	2.56006	2.6374	2.58118	2.60149	2.57441	2.59524	2.5819	2.59568	2.59501	2.59409	2.66799	2.64835	2.74447	2.6708	Not Detected	Not Detected	Not Detected	Not Detected	Not Detected	Not Detected	Not Detected	Not Detected	Not Detected	Not Detected	Not Detected	Not Detected	Not Detected	Not Detected	Not Detected		Unknown	pos
A_55_P2084152	9.21793	27.2189	38.9924	6.57357	9.17605	9.70842	10.9931	8.65977	9.40037	7.16961	8.71022	3.20854	117.16	8.28423	10.6195	2.84483	3.71207	4.54759	2.95029	3.16167	2.8489	4.23379	3.70035	3.70745	3.68121	3.76063	2.71517	6.74809	2.80268	2.89848	Not Detected	Not Detected	Not Detected	Not Detected	Detected	Not Detected	Not Detected	Not Detected	Not Detected	Not Detected	Detected	Not Detected	Not Detected	Not Detected	Not Detected			FALSE
A_30_P01027826	61.0844	60.8035	49.1391	6.56447	9.15819	15.1617	11.243	10.4067	29.6025	13.7119	10.092	6.07509	69.2587	26.2289	64.085	5.07144	4.8801	4.87297	2.94695	3.15714	3.28223	4.26662	3.95852	5.50273	4.668	3.96369	3.67137	5.95615	4.75078	5.86452	Detected	Detected	Not Detected	Not Detected	Detected	Not Detected	Not Detected	Not Detected	Detected	Not Detected	Detected	Not Detected	Not Detected	Not Detected	Not Detected		lincRNA:chr17:33372482-33375285 reverse strand	FALSE
A_55_P1974869	6.1734	7.30757	15.3352	6.55491	9.14056	9.69257	3.30142	3.7832	3.05001	3.09263	3.87263	3.19295	62.3594	16.0731	10.6509	2.58636	2.67414	2.60983	2.94324	3.15171	2.84728	2.73502	2.70298	2.61393	2.60877	2.80922	2.70382	5.79504	3.91034	2.90658	Not Detected	Not Detected	Not Detected	Not Detected	Detected	Not Detected	Not Detected	Not Detected	Not Detected	Not Detected	Not Detected	Not Detected	Not Detected	Not Detected	Not Detected	Hormad1	Mus musculus HORMA domain containing 1 (Hormad1), mRNA [NM_026489]	FALSE	67981
A_30_P01029261	6.159	5.37775	15.3114	6.54626	9.12177	9.68296	3.29291	3.77393	3.04304	3.0865	3.86306	3.18498	84.4237	8.26069	10.6612	2.58423	2.56925	2.60157	2.94007	3.14565	2.84562	2.72811	2.69717	2.61129	2.60443	2.7985	2.69784	6.24472	2.79277	2.90838	Not Detected	Not Detected	Not Detected	Not Detected	Detected	Not Detected	Not Detected	Not Detected	Not Detected	Not Detected	Not Detected	Not Detected	Not Detected	Not Detected	Not Detected		lincRNA:chr14:22267795-22319045 reverse strand	FALSE
A_30_P01028709	6.14368	5.36689	15.2873	6.53583	9.11035	9.67647	3.28455	3.76494	3.03671	3.08007	3.85436	3.17803	112.095	8.25653	24.1372	2.5816	2.56765	2.59346	2.93702	3.14254	2.84458	2.72142	2.69264	2.60865	2.60008	2.78894	2.69224	6.68203	2.79094	4.33701	Not Detected	Not Detected	Not Detected	Not Detected	Detected	Not Detected	Not Detected	Not Detected	Not Detected	Not Detected	Not Detected	Not Detected	Not Detected	Not Detected	Not Detected		lincRNA:chr17:9898206-9919226 reverse strand	FALSE
A_30_P01029850	55.5711	47.2352	15.2651	6.52648	9.09662	16.9414	9.42258	8.32421	8.03782	3.07399	7.71069	3.17061	333.438	29.3922	10.6985	4.93971	4.52129	2.5864	2.93386	3.13943	3.40276	4.00007	3.64778	3.46442	2.59611	3.60257	2.68614	8.30247	4.94009	2.91732	Detected	Not Detected	Not Detected	Not Detected	Detected	Not Detected	Not Detected	Not Detected	Not Detected	Not Detected	Detected	Not Detected	Not Detected	Not Detected	Not Detected		lincRNA:chr15:102920547-102933472 reverse strand	FALSE
A_30_P01019177	6.11433	10.7571	15.2418	6.51679	9.07837	9.66075	3.26769	3.74701	3.88258	3.06789	3.83572	3.16308	125.005	8.24008	10.718	2.5767	2.7906	2.57929	2.93041	3.13543	2.84174	2.70973	2.68301	2.78045	2.59223	2.76883	2.68014	6.84503	2.78407	2.92278	Not Detected	Not Detected	Not Detected	Not Detected	Detected	Not Detected	Not Detected	Not Detected	Not Detected	Not Detected	Not Detected	Not Detected	Not Detected	Not Detected	Not Detected		lincRNA:chr13:112648658-112719303 reverse strand	FALSE
A_30_P01026635	6.10034	5.33028	15.2203	6.50652	9.06363	9.64969	3.25959	3.73779	3.01712	3.06204	3.82608	3.15628	59.6174	8.2335	10.7305	2.57445	2.56241	2.57268	2.92737	3.13089	2.84033	2.70428	2.67751	2.60042	2.5882	2.75734	2.67458	5.72029	2.78147	2.92661	Not Detected	Not Detected	Not Detected	Not Detected	Detected	Not Detected	Not Detected	Not Detected	Not Detected	Not Detected	Not Detected	Not Detected	Not Detected	Not Detected	Not Detected		lincRNA:chr12:88251191-88252540 forward strand	FALSE
A_55_P2272563	6.0867	5.31874	15.1988	6.49674	9.04906	9.64115	3.25146	3.72906	3.01084	3.05632	3.81714	3.14944	374.091	8.22708	10.7424	2.57247	2.56101	2.56553	2.92465	3.1264	2.83937	2.69788	2.67273	2.59764	2.58479	2.74811	2.67029	8.46879	2.77899	2.92877	Not Detected	Not Detected	Not Detected	Not Detected	Detected	Not Detected	Not Detected	Not Detected	Not Detected	Not Detected	Not Detected	Not Detected	Not Detected	Not Detected	Not Detected	4933416O17Rik	PREDICTED: Mus musculus RIKEN cDNA 4933416O17 gene (4933416O17Rik), misc_RNA [XR_106804]	FALSE	67550
A_52_P671676	6.07334	5.30739	94.1538	6.48775	9.03455	9.63321	3.24342	3.72048	3.00453	3.05064	3.80808	3.1427	92.6709	8.22088	10.7558	2.57026	2.55929	5.7984	2.92156	3.1228	2.83747	2.69227	2.6681	2.59537	2.5812	2.7384	2.66497	6.38681	2.77544	2.93201	Not Detected	Not Detected	Not Detected	Not Detected	Detected	Detected	Not Detected	Not Detected	Not Detected	Not Detected	Not Detected	Not Detected	Not Detected	Not Detected	Not Detected	Rasgrf1	Mus musculus RAS protein-specific guanine nucleotide-releasing factor 1 (Rasgrf1), transcript variant 1, mRNA [NM_011245]	FALSE	19417
A_51_P102789	7522.87	7326.76	8122.87	7429.35	6565.51	15697.8	2405.42	4633.82	3073.27	2778.59	3655.6	1202.21	3905.37	6235.87	2252.03	12.0736	11.8699	12.2842	12.8975	12.2313	13.1773	11.9906	12.5269	12.1965	12.4956	12.2089	11.7834	11.7889	12.7737	11.115	Detected	Detected	Detected	Detected	Detected	Detected	Detected	Detected	Detected	Detected	Detected	Detected	Detected	Detected	Detected	C1qc	Mus musculus complement component 1, q subcomponent, C chain (C1qc), mRNA [NM_007574]	FALSE	12262
A_55_P2055419	546.157	438.233	350.544	198.725	302.399	524.311	110.363	145.055	123.399	117.004	133.044	82.0374	248.71	173.012	318.768	8.17733	7.7259	7.69426	7.78242	7.94841	8.14249	7.59814	7.59646	7.63611	7.8569	7.54897	7.69583	7.85664	7.63427	8.29627	Detected	Detected	Detected	Detected	Detected	Detected	Detected	Detected	Detected	Detected	Detected	Detected	Detected	Detected	Detected	Arid4a	Mus musculus AT rich interactive domain 4A (RBP1-like) (Arid4a), mRNA [NM_001081195]	FALSE	238247
A_30_P01022480	6.03558	5.27466	15.1187	6.45707	8.98821	9.61046	3.21972	3.69564	2.98655	3.03435	3.78198	3.12313	68.2321	8.19899	10.7935	2.56382	2.55509	2.53984	2.91126	3.11107	2.83244	2.67714	2.65353	2.5876	2.57052	2.71378	2.65043	5.93573	2.7649	2.94311	Not Detected	Not Detected	Not Detected	Not Detected	Detected	Not Detected	Not Detected	Not Detected	Not Detected	Not Detected	Not Detected	Not Detected	Not Detected	Not Detected	Not Detected		lincRNA:chr7:134595900-134610975 reverse strand	FALSE
A_55_P1987064	6.02321	5.26405	15.0999	6.447	8.97829	9.60023	3.21194	3.68757	2.98072	3.02908	3.77349	3.11686	126.679	8.19257	10.801	2.56181	2.55348	2.53275	2.90784	3.10766	2.83089	2.67117	2.64872	2.5853	2.5667	2.70668	2.64523	6.86737	2.76205	2.94487	Not Detected	Not Detected	Not Detected	Not Detected	Detected	Not Detected	Not Detected	Not Detected	Not Detected	Not Detected	Not Detected	Not Detected	Not Detected	Not Detected	Not Detected			FALSE
A_55_P2149382	211.691	287.788	279.322	110.897	180.6	183.554	140.576	160.581	102.674	108.369	111.589	69.6935	281.006	215.773	204.518	6.84847	7.13461	7.37064	6.98021	7.2561	6.65971	7.94741	7.73226	7.36319	7.74818	7.28651	7.435	8.04782	7.94074	7.61373	Detected	Detected	Detected	Detected	Detected	Detected	Detected	Detected	Detected	Detected	Detected	Detected	Detected	Detected	Detected	Gm3448	Mus musculus predicted gene 3448 (Gm3448), mRNA [NM_001123367]	FALSE	100041639
A_30_P01019077	17.7464	29.8926	15.064	6.42669	8.95134	17.4567	4.04111	8.88817	13.294	4.7244	10.6788	3.10477	116.807	43.3335	10.8178	3.37632	3.86313	2.51994	2.89932	3.09913	3.43785	2.96021	3.73649	4.2875	3.14676	4.03811	2.63712	6.74281	5.56849	2.94952	Not Detected	Not Detected	Not Detected	Not Detected	Detected	Not Detected	Not Detected	Not Detected	Not Detected	Not Detected	Detected	Not Detected	Not Detected	Detected	Not Detected		lincRNA:chr3:108763862-108772151 forward strand	FALSE
A_30_P01032336	63.9503	90.9731	60.9973	44.9061	61.3506	69.9593	31.3639	29.907	44.9758	23.9698	49.0973	28.3278	145.411	66.0526	60.4546	5.13874	5.46058	5.16865	5.71725	5.77241	5.32128	5.78368	5.39001	6.13208	5.49484	6.10853	6.01768	7.06679	6.19782	5.77388	Detected	Detected	Detected	Detected	Detected	Not Detected	Detected	Detected	Detected	Detected	Detected	Detected	Detected	Detected	Detected		lincRNA:chr2:60038543-60046318 forward strand	FALSE
A_51_P129100	1184.66	1364.87	1218.84	752.462	1078.01	1320.23	441.78	728.001	608.845	365.37	781.38	212.956	893.493	800.246	892.928	9.30477	9.36026	9.5271	9.62427	9.71055	9.47308	9.58257	9.89727	9.94218	9.54035	10.0729	9.18482	9.71501	9.82062	9.7627	Detected	Detected	Detected	Detected	Detected	Detected	Detected	Detected	Detected	Detected	Detected	Detected	Detected	Detected	Detected	Sec63	Mus musculus SEC63-like (S. cerevisiae) (Sec63), mRNA [NM_153055]	FALSE	140740
A_55_P1958103	91391.6	90191.6	82015.6	41620	47513.9	44534.7	43959.2	48879.7	37237.1	40346.5	38880.4	25255.7	63560.8	31905.9	21233.8	15.8607	15.7637	15.6908	15.2816	15.1783	14.8325	15.9697	15.7528	15.669	16.1476	15.5726	16.0701	15.6578	15.1387	14.3864	Detected	Detected	Detected	Detected	Detected	Detected	Detected	Detected	Detected	Detected	Detected	Detected	Detected	Detected	Detected	Gm5745	predicted gene 5745 [Source:MGI Symbol;Acc:MGI:3645343] [ENSMUST00000085344]	FALSE	436081
A_30_P01019598	559.937	568.426	372.3	226.539	271.671	427.803	130.732	182.175	173.492	127.348	160.53	93.4428	294.303	183.51	209.443	8.21194	8.09858	7.78071	7.96674	7.80445	7.84425	7.8477	7.91707	8.13448	7.99178	7.82403	7.90279	8.11595	7.71776	7.64856	Detected	Detected	Detected	Detected	Detected	Detected	Detected	Detected	Detected	Detected	Detected	Detected	Detected	Detected	Detected		lincRNA:chr14:105508625-105513462 reverse strand	FALSE
A_30_P01018965	5.94742	5.19596	14.9832	6.37373	8.88775	9.53866	3.16076	3.63513	11.1255	2.99546	3.71662	3.07631	28.8641	8.14709	10.8638	2.54991	2.54438	2.49315	2.87552	3.07783	2.82035	2.63461	2.62248	3.99041	2.54364	2.6588	2.61829	4.6551	2.74339	2.96151	Not Detected	Not Detected	Not Detected	Not Detected	Not Detected	Not Detected	Not Detected	Not Detected	Not Detected	Not Detected	Not Detected	Not Detected	Not Detected	Not Detected	Not Detected		lincRNA:chr1:40113912-40114565 reverse strand	FALSE
A_51_P141071	168.201	197.308	208.232	22.5094	11.6339	140.968	4.8267	68.2468	31.528	21.8145	23.9411	4.21198	216.38	57.6885	35.465	6.5319	6.60498	6.94058	4.71177	3.47279	6.29377	3.10881	6.53302	5.59582	5.35713	5.1002	3.20329	7.64051	5.99324	4.94351	Detected	Detected	Not Detected	Not Detected	Detected	Detected	Detected	Detected	Not Detected	Detected	Detected	Not Detected	Not Detected	Detected	Detected	Cand2	Mus musculus cullin-associated and neddylation-dissociated 2 (putative) (Cand2), mRNA [NM_025958]	FALSE	67088
A_66_P117450	5.92891	5.17835	14.9548	6.35256	8.86141	9.51877	3.14703	3.62136	3.63269	2.98712	3.70162	3.06639	57.6469	15.5222	10.8755	2.54708	2.54195	2.48481	2.86568	3.06622	2.81643	2.6265	2.61636	2.75343	2.53811	2.64681	2.6117	5.66594	3.85291	2.96434	Not Detected	Not Detected	Not Detected	Not Detected	Detected	Not Detected	Not Detected	Not Detected	Not Detected	Not Detected	Not Detected	Not Detected	Not Detected	Not Detected	Not Detected	Olfr1317	Mus musculus olfactory receptor 1317 (Olfr1317), mRNA [NM_146448]	FALSE	258440
A_51_P261569	5.92026	5.16983	14.9418	6.34279	8.849	9.50999	3.14021	3.61493	4.67111	2.98299	3.69385	3.06077	44.59	8.5873	10.8778	2.54549	2.54054	2.48115	2.86053	3.06211	2.81562	2.62289	2.61372	2.87402	2.53532	2.64058	2.60841	5.27169	2.90051	2.96486	Not Detected	Not Detected	Not Detected	Not Detected	Not Detected	Not Detected	Not Detected	Not Detected	Not Detected	Not Detected	Not Detected	Not Detected	Not Detected	Not Detected	Not Detected	Fbxw26	Mus musculus F-box and WD-40 domain protein 26 (Fbxw26), mRNA [NM_198674]	FALSE	382109
A_30_P01023352	5.91177	5.16165	14.9289	6.33215	8.83491	9.49835	3.13363	3.60835	2.92192	2.97897	3.68653	3.05581	54.1475	8.12341	10.8795	2.54384	2.53943	2.4794	2.85591	3.05606	2.81292	2.61872	2.61093	2.55996	2.53243	2.63522	2.60542	5.57222	2.73425	2.96556	Not Detected	Not Detected	Not Detected	Not Detected	Detected	Not Detected	Not Detected	Not Detected	Not Detected	Not Detected	Not Detected	Not Detected	Not Detected	Not Detected	Not Detected		lincRNA:chr3:41143423-41359623 reverse strand	FALSE
A_52_P169595	5.90361	5.15364	14.9163	6.32145	8.82404	9.49236	3.12709	3.60197	2.9171	2.97507	3.67913	3.05104	62.6885	8.11476	10.8834	2.54244	2.53803	2.47874	2.85184	3.05116	2.8116	2.61485	2.60839	2.55793	2.52957	2.6297	2.60249	5.80354	2.73146	2.96789	Not Detected	Not Detected	Not Detected	Not Detected	Detected	Not Detected	Not Detected	Not Detected	Not Detected	Not Detected	Not Detected	Not Detected	Not Detected	Not Detected	Not Detected	Skint11	Mus musculus selection and upkeep of intraepithelial T cells 11 (Skint11), transcript variant 2, mRNA [NM_177669]	FALSE	230623
A_55_P1971398	5.89579	5.14584	14.9048	6.31084	8.81355	9.48023	3.12068	3.59578	2.91237	2.97128	3.672	3.04632	45.9097	8.1111	10.8897	2.54113	2.53676	2.47826	2.84622	3.04718	2.80976	2.61069	2.60588	2.55583	2.52649	2.62465	2.60019	5.31383	2.7301	2.96891	Not Detected	Not Detected	Not Detected	Not Detected	Not Detected	Not Detected	Not Detected	Not Detected	Not Detected	Not Detected	Not Detected	Not Detected	Not Detected	Not Detected	Not Detected			FALSE
A_51_P475138	63.3595	94.7076	78.1257	15.3162	28.3075	155.899	6.60683	18.6911	10.2429	3.80559	6.68858	3.79376	11.6849	8.25156	12.0527	5.12762	5.5234	5.53761	4.09709	4.72668	6.43666	3.46472	4.75422	3.85171	2.96101	3.43532	3.10028	3.31771	2.78908	3.25195	Detected	Not Detected	Not Detected	Not Detected	Not Detected	Detected	Detected	Detected	Not Detected	Not Detected	Detected	Not Detected	Not Detected	Not Detected	Not Detected	Duox1	Mus musculus dual oxidase 1 (Duox1), mRNA [NM_001099297]	FALSE	99439
A_66_P108178	2180.29	2947.74	2141.06	1114.89	1776.61	1607.83	931.109	970.295	1075.57	764.747	946.274	511.919	1426.77	723.705	1515.48	10.1978	10.484	10.3289	10.198	10.3868	9.76062	10.6443	10.3024	10.7283	10.6417	10.3398	10.5301	10.3859	9.67174	10.543	Detected	Detected	Detected	Detected	Detected	Detected	Detected	Detected	Detected	Detected	Detected	Detected	Detected	Detected	Detected	Lin52	Mus musculus lin-52 homolog (C. elegans) (Lin52), mRNA [NM_173756]	FALSE	217708
A_51_P462102	3554.76	4136.82	3366.74	1023.71	1427.81	1585.44	845.731	934.205	789.605	567.295	1328.72	401.811	1266.64	1087.12	2123.03	10.9398	11.0056	10.9859	10.0776	10.0942	9.74257	10.5031	10.2544	10.3117	10.2039	10.8041	10.1475	10.2195	10.2575	11.032	Detected	Detected	Detected	Detected	Detected	Detected	Detected	Detected	Detected	Detected	Detected	Detected	Detected	Detected	Detected	Gpr125	Mus musculus G protein-coupled receptor 125 (Gpr125), mRNA [NM_133911]	FALSE	70693
A_52_P282905	5.86785	5.11693	14.8626	6.27212	8.76947	9.43722	3.09608	3.57267	24.3425	10.0886	3.64452	3.02876	48.986	8.08662	10.8908	2.53683	2.53245	2.47664	2.83021	3.02936	2.80152	2.59709	2.59592	5.21562	4.21553	2.60492	2.5901	5.41625	2.72114	2.96929	Not Detected	Detected	Not Detected	Not Detected	Not Detected	Not Detected	Not Detected	Not Detected	Not Detected	Not Detected	Not Detected	Not Detected	Not Detected	Not Detected	Not Detected	Ces1b	Mus musculus carboxylesterase 1B (Ces1b), mRNA [NM_001081372]	FALSE	382044
A_52_P581326	371.192	387.447	321.837	44.1672	153.481	131.391	96.678	132.624	152.66	80.4066	137.296	33.6985	241.764	132.371	158.391	7.62762	7.54814	7.566	5.69063	7.03327	6.19374	7.41183	7.46743	7.94877	7.3068	7.59646	6.28612	7.81146	7.23539	7.2474	Detected	Detected	Detected	Detected	Detected	Detected	Detected	Detected	Detected	Detected	Detected	Detected	Detected	Detected	Detected	Hcfc2	Mus musculus host cell factor C2 (Hcfc2), mRNA [NM_001081218]	FALSE	67933
A_55_P2081020	111.619	117.449	73.9831	74.9754	44.8263	45.8966	38.2697	29.4087	24.2859	31.7837	48.3341	31.6151	175.431	47.8808	32.8328	5.93878	5.85307	5.45329	6.43117	5.35761	4.75078	6.07015	5.36557	5.21244	5.92126	6.08486	6.18841	7.33436	5.7142	4.81979	Detected	Detected	Detected	Detected	Detected	Not Detected	Not Detected	Detected	Not Detected	Detected	Detected	Detected	Detected	Detected	Detected	Gpr20	Mus musculus G protein-coupled receptor 20 (Gpr20), mRNA [NM_173365]	FALSE	239530
A_51_P137168	1958.83	2176.47	1475.76	1013.48	1391.27	1436.71	722.742	816.028	574.343	589.148	812.578	390.633	1389.97	1150.44	650.682	10.0501	10.044	9.80292	10.0605	10.0601	9.59475	10.2873	10.0699	9.85329	10.2549	10.1287	10.0997	10.3514	10.3324	9.31042	Detected	Detected	Detected	Detected	Detected	Detected	Detected	Detected	Detected	Detected	Detected	Detected	Detected	Detected	Detected	Smarcal1	Mus musculus HepA-related protein Harp mRNA, complete cds. [AF088884]	FALSE	54380
A_30_P01018931	230.801	234.836	179.147	188.678	285.118	334.437	105.632	91.3753	63.3994	75.6947	75.8921	76.2725	133.419	140.876	204.657	6.97546	6.84795	6.73606	7.70754	7.87033	7.48764	7.53953	6.95211	6.65482	7.21143	6.72947	7.57594	6.94623	7.32091	7.614	Detected	Detected	Detected	Detected	Detected	Detected	Detected	Detected	Detected	Detected	Detected	Detected	Detected	Detected	Detected		lincRNA:chr2:176610409-176612864 forward strand	FALSE
A_51_P108334	143610	146578	163005	65746.7	111785	131796	48050.2	81087.6	51651.8	47427.7	61284.1	24749.9	198383	76806.8	118915	16.5707	16.5439	16.7153	15.9423	16.4296	16.5796	16.0979	16.4748	16.1258	16.3654	16.1847	16.041	17.4207	16.4626	16.9812	Detected	Detected	Detected	Detected	Detected	Detected	Detected	Detected	Detected	Detected	Detected	Detected	Detected	Detected	Detected	Slc25a4	Mus musculus solute carrier family 25 (mitochondrial carrier, adenine nucleotide translocator), member 4 (Slc25a4), nuclear gene encoding mitochondrial protein, mRNA [NM_007450]	FALSE	11739
ERCC-00109_120	12.2205	18.1486	19.5116	8.99577	10.4135	14.1542	4.13644	4.13101	4.74733	4.34964	4.71957	4.37692	12.883	11.8041	13.9416	3.02483	3.1957	3.71351	3.31804	3.35383	3.20944	2.97749	2.90775	2.88579	3.07241	3.09102	3.24454	3.61021	3.44236	3.49389	Not Detected	Not Detected	Not Detected	Not Detected	Not Detected	Not Detected	Not Detected	Not Detected	Not Detected	Not Detected	Not Detected	Not Detected	Not Detected	Not Detected	Not Detected		Unknown	pos
A_55_P2066737	29.2732	42.9381	31.7482	6.1966	8.70509	19.3589	9.06603	11.4613	7.25742	8.87204	11.5253	3.25621	66.3507	8.04377	44.7759	4.05093	4.391	4.28258	2.79767	3.00298	3.56731	3.93811	4.10099	3.32151	4.01283	4.14065	2.76067	5.88786	2.70728	5.30475	Detected	Not Detected	Not Detected	Not Detected	Detected	Not Detected	Not Detected	Not Detected	Not Detected	Not Detected	Detected	Not Detected	Not Detected	Not Detected	Not Detected			FALSE
ERCC-00120_69	6.96958	8.60092	15.4286	6.10305	7.923	8.5599	3.09687	3.57728	2.95766	3.049	3.62446	3.02423	10.5128	7.85899	9.40601	2.7173	2.711	2.64414	2.75978	2.72824	2.66759	2.59747	2.5977	2.57577	2.58011	2.59076	2.58715	2.66297	2.65543	2.67121	Not Detected	Not Detected	Not Detected	Not Detected	Not Detected	Not Detected	Not Detected	Not Detected	Not Detected	Not Detected	Not Detected	Not Detected	Not Detected	Not Detected	Not Detected		Unknown	pos
A_66_P125209	20.1392	13.8107	30.0043	25.7106	8.68636	74.102	5.15871	9.74357	10.5784	8.92337	10.2109	6.73645	101.342	38.3212	10.8835	3.52691	2.94139	4.21433	4.90717	2.99546	5.40161	3.1761	3.86179	3.90549	4.02219	3.98217	3.83398	6.51776	5.38389	2.96804	Not Detected	Not Detected	Not Detected	Not Detected	Detected	Not Detected	Detected	Not Detected	Not Detected	Not Detected	Not Detected	Not Detected	Not Detected	Not Detected	Not Detected	Kif2c	Mus musculus kinesin family member 2C (Kif2c), mRNA [NM_134471]	FALSE	73804
A_51_P253207	5.81928	5.05746	14.7904	6.1564	54.5776	9.31924	3.03826	62.4631	2.85149	2.92788	3.57952	2.99126	40.2607	14.2083	10.882	2.52898	2.52301	2.47435	2.78186	5.61622	2.77894	2.56269	6.41309	2.52694	2.48642	2.55835	2.56518	5.11962	3.70199	2.967	Not Detected	Not Detected	Not Detected	Not Detected	Not Detected	Not Detected	Not Detected	Detected	Not Detected	Not Detected	Not Detected	Detected	Not Detected	Not Detected	Not Detected	Slc51a	organic solute transporter alpha [Source:MGI Symbol;Acc:MGI:2146634] [ENSMUST00000042042]	FALSE	106407
A_30_P01023061	5.81692	5.05357	45.0808	6.14726	8.6687	9.30895	3.0338	3.5187	2.84818	2.92592	3.57446	2.98867	69.404	8.01562	10.8799	2.52849	2.52252	4.74834	2.77824	2.98774	2.77681	2.56019	2.57164	2.52521	2.48495	2.55438	2.56337	5.95963	2.69858	2.96581	Not Detected	Not Detected	Not Detected	Not Detected	Detected	Not Detected	Not Detected	Not Detected	Not Detected	Not Detected	Not Detected	Not Detected	Not Detected	Not Detected	Not Detected		lincRNA:chr5:112539219-112540601 reverse strand	FALSE
A_55_P1975385	25528.7	29110.4	21155.9	10918.8	18996.1	19936.4	6449.73	8313	6558.59	5439.9	8809.24	4815.13	12183.9	9699.88	9144.83	13.8996	13.9699	13.6545	13.4256	13.7831	13.5472	13.338	13.3386	13.2443	13.4329	13.4379	13.786	13.4012	13.3873	13.1296	Detected	Detected	Detected	Detected	Detected	Detected	Detected	Detected	Detected	Detected	Detected	Detected	Detected	Detected	Detected	Dctn1	Mus musculus dynactin 1 (Dctn1), transcript variant 1, mRNA [NM_007835]	FALSE	13191
A_30_P01021748	7.67245	15.9487	14.7821	6.13028	8.65364	11.5796	3.02532	3.51219	2.84182	2.9223	3.56482	2.984	104.368	11.3388	10.8756	2.77668	3.06888	2.4742	2.77187	2.98105	3.02415	2.55532	2.56828	2.52148	2.48207	2.54735	2.5602	6.56595	3.38334	2.96444	Not Detected	Not Detected	Not Detected	Not Detected	Detected	Not Detected	Not Detected	Not Detected	Not Detected	Not Detected	Not Detected	Not Detected	Not Detected	Not Detected	Not Detected		lincRNA:chr2:157361470-157379813 forward strand	FALSE
A_30_P01028040	805.273	1017.04	830.147	335.787	388.826	810.158	118.403	322.641	155.52	157.719	185.938	291.31	596.292	294.453	717.044	8.74902	8.92763	8.96998	8.4938	8.29685	8.77304	7.70124	8.71765	7.97442	8.31302	8.02848	9.66497	9.14095	8.38581	9.4522	Detected	Detected	Detected	Detected	Detected	Detected	Detected	Detected	Detected	Detected	Detected	Detected	Detected	Detected	Detected		lincRNA:chr3:146629425-146649125 forward strand	FALSE
A_30_P01019706	15.5382	10.0142	14.779	6.11143	8.63818	9.26751	12.172	8.8796	4.84287	9.56395	3.55572	6.90559	90.0315	29.3663	10.8723	3.24149	2.75923	2.47412	2.76323	2.97445	2.76891	4.38701	3.73491	2.89951	4.13045	2.54081	3.87796	6.34095	4.93811	2.9634	Not Detected	Not Detected	Not Detected	Not Detected	Detected	Not Detected	Not Detected	Not Detected	Not Detected	Not Detected	Not Detected	Not Detected	Not Detected	Not Detected	Not Detected		lincRNA:chr13:112337405-112356455 reverse strand	FALSE
A_55_P2378129	47.3301	27.6119	14.7781	6.10647	8.63763	16.996	3.01372	3.50372	2.83299	2.91779	6.68025	2.97806	49.6848	7.9902	10.8715	4.72503	3.73491	2.4741	2.76104	2.97404	3.40648	2.54863	2.56435	2.51586	2.47752	3.43389	2.55654	5.43981	2.69149	2.96301	Detected	Not Detected	Not Detected	Not Detected	Detected	Not Detected	Not Detected	Not Detected	Not Detected	Not Detected	Detected	Not Detected	Not Detected	Not Detected	Not Detected	D11Ertd80e	UI-M-CC1-bae-a-04-0-UI.r1 NIH_BMAP_Ret1_N Mus musculus cDNA clone UI-M-CC1-bae-a-04-0-UI 5', mRNA sequence [BM937886]	FALSE	52473
A_66_P104814	86.141	92.1573	78.6762	58.6242	14.3521	65.7334	41.485	69.909	67.2092	59.9562	85.0155	44.583	129.526	101.674	40.0517	5.56526	5.47995	5.54945	6.10022	3.74707	5.24212	6.18894	6.5678	6.73421	6.8525	6.8928	6.73017	6.90221	6.8373	5.1256	Detected	Detected	Detected	Detected	Detected	Detected	Detected	Detected	Not Detected	Detected	Detected	Not Detected	Detected	Detected	Detected	Trak1	Mus musculus trafficking protein, kinesin binding 1 (Trak1), mRNA [NM_175114]	FALSE	67095
A_65_P14622	5.81033	5.03409	14.7781	6.08996	8.63252	9.24525	3.79024	4.31494	2.82768	2.91547	19.6557	4.91473	170.885	29.6158	10.8573	2.52735	2.51937	2.47408	2.75408	2.97197	2.76449	2.9169	2.97993	2.51263	2.47451	4.83732	3.37712	7.28893	4.95245	2.95944	Not Detected	Not Detected	Not Detected	Not Detected	Detected	Not Detected	Not Detected	Not Detected	Not Detected	Detected	Not Detected	Not Detected	Not Detected	Not Detected	Not Detected	Gm13084	Mus musculus predicted gene 13084 (Gm13084), mRNA [NM_001005371]	FALSE	381569
A_52_P61520	17.7833	22.7611	14.779	6.08249	8.62838	14.4498	10.3065	12.2029	11.6987	6.13897	24.3687	7.18377	116.252	42.0416	10.8596	3.3787	3.46389	2.47414	2.75099	2.9704	3.22922	4.13672	4.18517	4.08277	3.46648	5.12676	3.94017	6.73633	5.52501	2.95972	Not Detected	Not Detected	Not Detected	Not Detected	Detected	Not Detected	Not Detected	Not Detected	Not Detected	Detected	Not Detected	Not Detected	Not Detected	Detected	Not Detected	Nsun3	Mus musculus NOL1/NOP2/Sun domain family member 3 (Nsun3), mRNA [NM_178925]	FALSE	106338
A_55_P2037162	121.471	124.808	69.5515	25.8609	88.5591	110.422	37.1597	39.3875	39.8389	28.8142	40.0353	42.7769	73.1342	25.347	72.2522	6.05939	5.93927	5.35971	4.91699	6.26922	5.94413	6.02884	5.76932	5.95263	5.76128	5.82166	6.65904	6.03664	4.69497	6.0549	Detected	Detected	Detected	Not Detected	Detected	Not Detected	Detected	Detected	Detected	Detected	Detected	Detected	Detected	Not Detected	Detected	Esyt1	Mus musculus adult retina cDNA, RIKEN full-length enriched library, clone:A930030A18 product:membrane bound C2 domain containing protein, full insert sequence. [AK044656]	FALSE	23943
A_30_P01024721	176.093	190.958	154.154	28.4042	83.4176	79.7109	55.6639	64.969	57.086	38.5929	54.7167	33.1891	145.02	35.6228	89.4254	6.59237	6.56062	6.51808	5.0638	6.19041	5.50039	6.6162	6.46251	6.49436	6.19276	6.27147	6.2637	7.06297	5.26648	6.36523	Detected	Detected	Detected	Not Detected	Detected	Detected	Detected	Detected	Detected	Detected	Detected	Detected	Detected	Not Detected	Detected		lincRNA:chr8:122928924-122929556 reverse strand	FALSE
ERCC-00073_60	6.19488	5.50637	15.5109	5.67093	7.38076	7.93249	3.10193	3.59392	2.94597	3.0713	3.66666	3.07432	10.5128	7.79518	9.3681	2.58986	2.58709	2.68409	2.62748	2.61818	2.59429	2.60019	2.60492	2.57047	2.59441	2.62114	2.617	2.66286	2.63747	2.66558	Not Detected	Not Detected	Not Detected	Not Detected	Not Detected	Not Detected	Not Detected	Not Detected	Not Detected	Not Detected	Not Detected	Not Detected	Not Detected	Not Detected	Not Detected		Unknown	pos
A_51_P396917	7690.35	11569	4773.54	2416.59	5728.94	4586.98	2499.06	2293.9	1142.58	1466.17	1484.02	768.937	2797.75	2940.35	3135.27	12.108	12.5776	11.5074	11.2832	12.0322	11.3263	12.0411	11.5447	10.806	11.5852	10.9725	11.1281	11.3212	11.6806	11.5826	Detected	Detected	Detected	Detected	Detected	Detected	Detected	Detected	Detected	Detected	Detected	Detected	Detected	Detected	Detected	Zfyve21	Mus musculus zinc finger, FYVE domain containing 21 (Zfyve21), mRNA [NM_026752]	FALSE	68520
A_55_P1956832	5.82093	5.02908	14.7948	6.04923	8.62429	9.2033	2.98806	7.18158	13.8674	4.08504	3.52096	7.4447	149.376	12.1918	10.8681	2.52931	2.51833	2.47451	2.73774	2.96852	2.75633	2.5307	3.46546	4.35806	3.01769	2.50824	3.99434	7.10776	3.48081	2.96213	Not Detected	Not Detected	Not Detected	Not Detected	Detected	Not Detected	Not Detected	Not Detected	Not Detected	Not Detected	Not Detected	Not Detected	Not Detected	Not Detected	Not Detected	Pip5k1b	Mus musculus phosphatidylinositol-4-phosphate 5-kinase, type 1 beta (Pip5k1b), mRNA [NM_008846]	FALSE	18719
A_55_P1994388	6879.78	7333.37	9680.11	3389.57	6984.83	7304.22	3244.88	4970.6	5190.07	1793.85	6233.98	1130.3	5758.63	4037.28	3926.2	11.9384	11.8723	12.5409	11.7617	12.3261	12.0315	12.3921	12.6284	12.9172	11.8682	12.953	11.6981	12.3421	12.1249	11.8993	Detected	Detected	Detected	Detected	Detected	Detected	Detected	Detected	Detected	Detected	Detected	Detected	Detected	Detected	Detected	Lsm14a	Mus musculus LSM14 homolog A (SCD6, S. cerevisiae) (Lsm14a), mRNA [NM_025948]	FALSE	67070
A_52_P180826	10884.4	11958.3	9166.08	4481.24	9979.83	9145.55	3615.8	4602.2	3817.68	2402.01	4436.82	1615.91	6131.65	3668.48	7896.21	12.6182	12.6303	12.4583	12.1637	12.8463	12.3916	12.5485	12.5165	12.4972	12.2879	12.4911	12.2192	12.4267	12.0083	12.9187	Detected	Detected	Detected	Detected	Detected	Detected	Detected	Detected	Detected	Detected	Detected	Detected	Detected	Detected	Detected	Ndufaf7	Mus musculus NADH dehydrogenase (ubiquinone) 1 alpha subcomplex assembly factor 7 (Ndufaf7), nuclear gene encoding mitochondrial protein, mRNA [NM_028611]	FALSE	73694
A_30_P01029756	101.034	83.9536	98.9321	6.03822	8.63219	9.18992	37.4127	39.6299	44.3542	28.9063	49.8184	27.0929	335.092	7.95625	10.8805	5.79716	5.34663	5.86668	2.73419	2.97179	2.75443	6.0383	5.77835	6.11169	5.76543	6.12696	5.9478	8.30969	2.68264	2.96626	Detected	Detected	Detected	Not Detected	Detected	Detected	Not Detected	Detected	Not Detected	Detected	Detected	Not Detected	Detected	Not Detected	Detected		lincRNA:chr6:50339188-50409363 reverse strand	FALSE
A_55_P2171993	694.551	880.422	693.108	242.926	378.07	443.621	231.965	300.913	329.855	168.496	308.492	108.123	489.183	282.365	247.745	8.53423	8.72123	8.69435	8.05576	8.25094	7.89401	8.65756	8.61571	9.0544	8.40577	8.74348	8.13047	8.86827	8.33229	7.90362	Detected	Detected	Detected	Detected	Detected	Detected	Detected	Detected	Detected	Detected	Detected	Detected	Detected	Detected	Detected	Mrgbp	Mus musculus MRG/MORF4L binding protein (Mrgbp), mRNA [NM_028479]	FALSE	73247
A_55_P2424060	74.1422	74.6928	56.4759	15.1095	15.267	20.9193	25.3884	25.4551	31.7684	23.6746	33.2943	17.1309	57.9423	48.2195	40.8706	5.35433	5.17559	5.06423	4.07793	3.83626	3.66799	5.47298	5.16322	5.61072	5.47972	5.55752	5.2555	5.67407	5.72723	5.1608	Detected	Detected	Detected	Not Detected	Detected	Not Detected	Not Detected	Detected	Not Detected	Detected	Detected	Not Detected	Detected	Detected	Detected	4930529F24Rik	Mus musculus RIKEN cDNA 4930529F24 gene (4930529F24Rik), non-coding RNA [NR_045713]	FALSE	75170
A_30_P01021083	5.84376	5.03707	14.8312	6.03135	8.64537	9.19073	2.97962	3.48937	2.80377	2.91235	3.50952	2.97303	65.565	11.7092	10.9003	2.53304	2.51988	2.47558	2.73155	2.9772	2.75456	2.52247	2.55798	2.49071	2.47377	2.48818	2.55315	5.87148	3.42936	2.97127	Not Detected	Not Detected	Not Detected	Not Detected	Detected	Not Detected	Not Detected	Not Detected	Not Detected	Not Detected	Not Detected	Not Detected	Not Detected	Not Detected	Not Detected		lincRNA:chr8:49853937-49874087 forward strand	FALSE
A_30_P01030360	18.5755	29.6222	14.8393	6.03016	8.65227	9.19102	2.97898	3.49019	2.80281	2.91308	3.50838	2.97436	32.9553	13.1091	10.9121	3.42835	3.84791	2.4759	2.7311	2.97993	2.75459	2.52185	2.55832	2.48995	2.4739	2.48628	2.55406	4.82275	3.5774	2.97431	Not Detected	Not Detected	Not Detected	Not Detected	Not Detected	Not Detected	Not Detected	Not Detected	Not Detected	Not Detected	Detected	Not Detected	Not Detected	Not Detected	Not Detected		lincRNA:chr11:33414450-33450750 forward strand	FALSE
A_55_P2139889	784.953	694.408	241.933	155.086	203.951	224.751	98.3313	159.403	101.065	96.1609	126.084	106.366	354.155	170.158	395.85	8.70562	8.3809	7.1594	7.44458	7.42485	6.93017	7.43533	7.72088	7.34173	7.56966	7.47143	8.10527	8.38932	7.61134	8.61654	Detected	Detected	Detected	Detected	Detected	Detected	Detected	Detected	Detected	Detected	Detected	Detected	Detected	Detected	Detected	Zfp783	Mus musculus zinc finger protein 783 (Zfp783), non-coding RNA [NR_027963]	FALSE	232785
A_66_P135804	23322.8	25862	23175.8	12908.5	14086.4	23205.5	7671.19	9400.23	8345.53	6183.23	10465.6	4919.22	15662.4	16310.5	17283.6	13.7572	13.7911	13.8188	13.6533	13.3468	13.7886	13.5862	13.5184	13.587	13.616	13.701	13.8154	13.7256	14.1641	14.091	Detected	Detected	Detected	Detected	Detected	Detected	Detected	Detected	Detected	Detected	Detected	Detected	Detected	Detected	Detected			FALSE
A_55_P2002743	8.43339	12.1728	14.8655	6.03226	8.67357	11.2484	3.0181	9.14435	5.13441	2.91608	5.81606	2.9796	50.2929	17.8808	10.947	2.80909	2.85472	2.47674	2.73183	2.99003	3.00105	2.55119	3.77438	2.94739	2.47535	3.2837	2.55755	5.45675	4.09451	2.98333	Not Detected	Not Detected	Not Detected	Not Detected	Detected	Not Detected	Not Detected	Not Detected	Not Detected	Not Detected	Not Detected	Not Detected	Not Detected	Not Detected	Not Detected			FALSE
A_51_P109835	94948.8	92140.1	86278.1	25427.5	66374.5	55718	38250.4	45127.9	50526.7	25476.4	50601.1	17732.3	54286.1	20674.5	65891	15.9117	15.8031	15.7773	14.5978	15.682	15.2109	15.7623	15.6438	16.0911	15.5068	15.9218	15.5935	15.4338	14.5055	16.1011	Detected	Detected	Detected	Detected	Detected	Detected	Detected	Detected	Detected	Detected	Detected	Detected	Detected	Detected	Detected	Uqcrc1	Mus musculus ubiquinol-cytochrome c reductase core protein 1 (Uqcrc1), mRNA [NM_025407]	FALSE	22273
A_30_P01025358	5.87931	5.05742	14.886	6.03633	8.69021	9.20993	2.97931	3.49799	2.80008	2.9186	3.50647	2.98459	34.8323	7.96468	10.9836	2.53863	2.52299	2.47761	2.73339	2.99651	2.7574	2.5222	2.56181	2.48772	2.47867	2.48317	2.56062	4.90347	2.68466	2.99188	Not Detected	Not Detected	Not Detected	Not Detected	Not Detected	Not Detected	Not Detected	Not Detected	Not Detected	Not Detected	Not Detected	Not Detected	Not Detected	Not Detected	Not Detected		lincRNA:chr11:70196232-70203307 forward strand	FALSE
A_51_P249867	1344.29	1571.85	1234.55	1022.8	691.302	1041.16	449.554	414.284	452.769	322.711	533.561	278.833	849.784	368.057	353.895	9.49589	9.56469	9.54501	10.0754	9.08812	9.1329	9.60678	9.08127	9.52155	9.35461	9.52614	9.60059	9.64338	8.70656	8.45489	Detected	Detected	Detected	Detected	Detected	Detected	Detected	Detected	Detected	Detected	Detected	Detected	Detected	Detected	Detected	Snrnp48	Mus musculus small nuclear ribonucleoprotein 48 (U11/U12) (Snrnp48), mRNA [NM_026382]	FALSE	67797
ERCC-00168_248	6.76361	6.19498	15.4893	5.58216	7.39984	8.47436	3.2568	3.70496	3.22568	3.13952	3.97641	3.09444	10.62	9.02529	9.20283	2.68772	2.6421	2.67329	2.60768	2.6216	2.65611	2.70183	2.65867	2.68752	2.64105	2.88755	2.63027	2.70028	3.02923	2.64041	Not Detected	Not Detected	Not Detected	Not Detected	Not Detected	Not Detected	Not Detected	Not Detected	Not Detected	Not Detected	Not Detected	Not Detected	Not Detected	Not Detected	Not Detected		Unknown	pos
A_55_P2067321	5.90196	9.39251	14.9212	6.04915	8.73063	9.23896	2.98259	3.50578	2.80024	2.9238	3.50843	2.99388	35.1292	7.97865	11.0487	2.54208	2.73665	2.47895	2.73766	3.01398	2.76318	2.52542	2.56552	2.48781	2.48327	2.48636	2.56731	4.91572	2.68849	3.00863	Not Detected	Not Detected	Not Detected	Not Detected	Not Detected	Not Detected	Not Detected	Not Detected	Not Detected	Not Detected	Not Detected	Not Detected	Not Detected	Not Detected	Not Detected	Prune2	Mus musculus 10 days neonate medulla oblongata cDNA, RIKEN full-length enriched library, clone:B830018G21 product:unclassifiable, full insert sequence. [AK046830]	FALSE	353211
A_30_P01023722	60.3502	74.3256	22.553	6.0541	13.9718	23.5434	8.85365	15.271	7.43138	2.94649	8.02285	8.52673	58.0115	39.3139	11.0725	5.05523	5.16689	3.86765	2.74034	3.7072	3.82615	3.90379	4.4777	3.35224	2.50106	3.65391	4.20881	5.67652	5.42043	3.01503	Detected	Not Detected	Not Detected	Not Detected	Detected	Not Detected	Not Detected	Not Detected	Not Detected	Not Detected	Detected	Not Detected	Not Detected	Not Detected	Not Detected		lincRNA:chr4:135896689-135918414 forward strand	FALSE
A_55_P2178803	2592.49	2766.68	2159.31	1818.14	2602.81	1728.3	874.273	1095.77	1076.28	736.683	764.873	443.55	1422.03	1431.03	1909.78	10.463	10.3974	10.3428	10.8622	10.9265	9.86227	10.5513	10.4806	10.7293	10.5894	10.0365	10.3049	10.3819	10.6564	10.8756	Detected	Detected	Detected	Detected	Detected	Detected	Detected	Detected	Detected	Detected	Detected	Detected	Detected	Detected	Detected	Zbtb5	Mus musculus zinc finger and BTB domain containing 5 (Zbtb5), transcript variant 1, mRNA [NM_001163284]	FALSE	230119
A_52_P683336	43.2685	44.2846	14.9601	6.06721	8.77919	9.2822	2.98833	6.36305	4.91848	2.93011	7.91021	3.00577	41.1253	25.2371	11.1257	4.59621	4.43024	2.48614	2.7448	3.03501	2.7718	2.53091	3.33689	2.91107	2.48811	3.63564	2.57576	5.14937	4.68587	3.02952	Detected	Not Detected	Not Detected	Not Detected	Not Detected	Not Detected	Not Detected	Not Detected	Not Detected	Not Detected	Detected	Not Detected	Not Detected	Not Detected	Not Detected	AY074887	Mus musculus cDNA sequence AY074887 (AY074887), mRNA [NM_145229]	FALSE	246735
A_55_P2143025	5327.7	6806.42	4396.78	1045.8	611.825	3212.81	695.421	904.766	334.734	700.967	582.66	368.293	742.814	1953.66	500.974	11.5506	11.7645	11.3872	10.1082	8.92099	10.8057	10.2323	10.2165	9.07683	10.5166	9.65904	10.0064	9.45247	11.101	8.94834	Detected	Detected	Detected	Detected	Detected	Detected	Detected	Detected	Detected	Detected	Detected	Detected	Detected	Detected	Detected	Sema3c	Mus musculus sema domain, immunoglobulin domain (Ig), short basic domain, secreted, (semaphorin) 3C (Sema3c), mRNA [NM_013657]	FALSE	20348
A_55_P2015832	85.1396	70.4973	38.0686	14.49	11.5225	55.3138	13.4168	16.083	15.0483	9.52979	26.7162	3.20801	10.0296	8.01572	12.7158	5.54735	5.09359	4.51398	4.01679	3.46162	5.0059	4.52931	4.54794	4.49452	4.1255	5.25316	2.7149	2.53798	2.69865	3.35335	Detected	Detected	Not Detected	Not Detected	Not Detected	Not Detected	Detected	Not Detected	Not Detected	Detected	Detected	Not Detected	Not Detected	Not Detected	Not Detected	Stmnd1	Mus musculus stathmin domain containing 1 (Stmnd1), mRNA [NM_001005422]	FALSE	380842
A_55_P2092310	6635.14	5663.76	2404.17	646.896	776.11	1312.91	1528.89	1356.54	792.253	1584.47	836.119	636.7	2233.87	1155.44	905.501	11.8655	11.4807	10.4962	9.42168	9.25919	9.46533	11.3413	10.7941	10.3172	11.6956	10.1681	10.8482	10.9958	10.3409	9.78789	Detected	Detected	Detected	Detected	Detected	Detected	Detected	Detected	Detected	Detected	Detected	Detected	Detected	Detected	Detected	Phgdh	Mus musculus cDNA, clone:Y1G0118H07, strand:plus, reference:ENSEMBL:Mouse-Transcript-ENST:ENSMUST00000061100, based on BLAT search. [AK195427]	FALSE	236539
A_30_P01022686	322.621	271.904	233.996	170.708	191.793	132.31	118.857	134.514	72.9522	67.1503	91.7667	38.3018	161.55	54.6876	31.2883	7.44267	7.05713	7.11239	7.57276	7.33972	6.20327	7.70636	7.48603	6.85971	7.02384	7.00305	6.48238	7.21436	5.91373	4.73988	Detected	Detected	Detected	Detected	Detected	Detected	Detected	Detected	Not Detected	Detected	Detected	Detected	Detected	Detected	Detected		lincRNA:chr5:149765314-149771786 reverse strand	FALSE
A_55_P2224830	716.366	988.248	431.188	283.829	500.811	745.598	180.408	208.642	193.102	165.967	226.338	168.264	340.356	277.785	281.417	8.57935	8.88448	7.99879	8.25834	8.64549	8.64317	8.30998	8.10443	8.28668	8.38262	8.31197	8.81781	8.33737	8.31023	8.10272	Detected	Detected	Detected	Detected	Detected	Detected	Detected	Detected	Detected	Detected	Detected	Detected	Detected	Detected	Detected	D230044B12Rik	Mus musculus 12 days embryo eyeball cDNA, RIKEN full-length enriched library, clone:D230044B12 product:unclassifiable, full insert sequence. [AK052079]	FALSE	399635
A_55_P2031596	5.98835	5.13964	15.0552	6.13724	8.9108	9.41525	3.00839	3.54445	2.80962	2.94759	3.53032	3.03816	10.0736	8.06127	11.379	2.55601	2.53589	2.51695	2.77454	3.08833	2.79706	2.54496	2.58408	2.49647	2.502	2.5194	2.59564	2.54907	2.7126	3.09524	Not Detected	Not Detected	Not Detected	Not Detected	Not Detected	Not Detected	Not Detected	Not Detected	Not Detected	Not Detected	Not Detected	Not Detected	Not Detected	Not Detected	Not Detected		DS177A_G09 Eppig [DV659360]	FALSE
A_30_P01018995	6.66934	15.3515	15.073	13.7074	8.93768	9.44311	5.64071	3.55033	2.81156	56.7848	3.5344	6.81626	47.2851	8.07544	11.4303	2.67268	3.03133	2.52273	3.92469	3.09499	2.80239	3.27262	2.58648	2.49899	6.77028	2.52351	3.8549	5.359	2.717	3.10869	Not Detected	Not Detected	Not Detected	Not Detected	Not Detected	Not Detected	Not Detected	Not Detected	Not Detected	Not Detected	Not Detected	Not Detected	Not Detected	Not Detected	Detected		lincRNA:chr18:77968421-77972209 reverse strand	FALSE
A_51_P111462	1129.6	1566.71	1607.64	965.041	980.236	1511.08	719.975	785.598	502.203	651.028	765.481	388.37	907.887	581.093	597.356	9.24246	9.55911	9.91986	9.99397	9.57855	9.67526	10.2802	10.0124	9.65975	10.4087	10.0397	10.0907	9.73725	9.36055	9.19296	Detected	Detected	Detected	Detected	Detected	Detected	Detected	Detected	Detected	Detected	Detected	Detected	Detected	Detected	Detected	Arl15	Mus musculus ADP-ribosylation factor-like 15 (Arl15), mRNA [NM_172595]	FALSE	218639
A_55_P2039681	6.02372	5.16974	15.1102	6.18639	8.99225	9.50868	3.02285	3.56295	2.81613	7.1015	3.54379	3.05918	447.89	8.10618	11.5427	2.56197	2.5405	2.53664	2.79334	3.11204	2.81514	2.55398	2.59181	2.50359	3.66631	2.53177	2.60736	8.73231	2.72824	3.1315	Not Detected	Not Detected	Not Detected	Not Detected	Detected	Not Detected	Not Detected	Not Detected	Not Detected	Not Detected	Not Detected	Not Detected	Not Detected	Not Detected	Not Detected	Gpr35	Mus musculus G protein-coupled receptor 35 (Gpr35), transcript variant 1, mRNA [NM_022320]	FALSE	64095
A_55_P2062632	1899.8	2069.66	1640.32	1590.24	1669.16	1799.94	1496.2	1379.71	1853.66	1491.09	1589.37	1357.93	1769.04	2338.61	1063.96	9.99804	9.97254	9.95248	10.6878	10.311	9.92285	11.3141	10.8183	11.4818	11.6122	11.0696	11.9607	10.6662	11.3514	10.0334	Detected	Detected	Detected	Detected	Detected	Detected	Detected	Detected	Detected	Detected	Detected	Detected	Detected	Detected	Detected	Smc5	Mus musculus structural maintenance of chromosomes 5 (Smc5), transcript variant 1, mRNA [NM_001252684]	FALSE	226026
ERCC-00116_142	6.16143	6.26725	18.3521	6.09439	7.41397	8.58126	3.11649	3.59924	3.13313	3.09169	3.76006	3.16422	10.7346	10.3184	9.12317	2.5846	2.64423	3.64335	2.7561	2.62376	2.67006	2.60823	2.60713	2.64995	2.60805	2.69547	2.68088	2.74421	3.2641	2.62911	Not Detected	Not Detected	Not Detected	Not Detected	Not Detected	Not Detected	Not Detected	Not Detected	Not Detected	Not Detected	Not Detected	Not Detected	Not Detected	Not Detected	Not Detected		Unknown	pos
A_55_P1968774	536.869	597.875	549.909	276.962	549.242	531.56	246.794	243.907	255.216	183.767	336.112	146.555	346.935	532.89	274.569	8.15503	8.17806	8.35283	8.2254	8.76594	8.16417	8.7408	8.33085	8.69683	8.52977	8.86523	8.60193	8.36	9.23791	8.06785	Detected	Detected	Detected	Detected	Detected	Detected	Detected	Detected	Detected	Detected	Detected	Detected	Detected	Detected	Detected	Ptk2b	Mus musculus PTK2 protein tyrosine kinase 2 beta (Ptk2b), transcript variant 2, mRNA [NM_001162365]	FALSE	19229
A_55_P1984481	4205.1	4708.38	4596.1	2391.2	4502.44	4383.24	1811.97	2234.18	2046.85	1169.88	2585.19	871.391	3060.12	2358.25	2713.66	11.1947	11.204	11.4486	11.2705	11.7	11.2539	11.5865	11.5036	11.6152	11.2543	11.7405	11.3212	11.4486	11.3654	11.3825	Detected	Detected	Detected	Detected	Detected	Detected	Detected	Detected	Detected	Detected	Detected	Detected	Detected	Detected	Detected	Mfn2	Mus musculus mitofusin 2 (Mfn2), nuclear gene encoding mitochondrial protein, mRNA [NM_133201]	FALSE	170731
A_55_P2444515	1055.49	1537.85	1567.39	1029.97	664.958	1531.01	447.279	772.318	834.59	611.242	1142.69	349.057	821.836	579.204	486.009	9.14095	9.53197	9.88713	10.0864	9.03727	9.69418	9.59935	9.9833	10.3868	10.3193	10.5991	9.92651	9.60153	9.35493	8.91044	Detected	Detected	Detected	Detected	Detected	Detected	Detected	Detected	Detected	Detected	Detected	Detected	Detected	Detected	Detected	Akap2	Mus musculus A kinase (PRKA) anchor protein 2 (Akap2), transcript variant 2, mRNA [NM_001035532]	FALSE	11641
A_66_P111430	2472.53	2635.12	2184.73	3231.95	2861.48	3183.99	1109.98	1277.99	885.24	955.983	1333.93	793.784	2866.21	956.131	2069.59	10.3821	10.3275	10.3569	11.6877	11.0612	10.7909	10.8994	10.7079	10.4674	10.9593	10.8126	11.179	11.3539	10.071	10.9961	Detected	Detected	Detected	Detected	Detected	Detected	Detected	Detected	Detected	Detected	Detected	Detected	Detected	Detected	Detected	2410006H16Rik	Mus musculus RIKEN cDNA 2410006H16 gene (2410006H16Rik), non-coding RNA [NR_030738]	FALSE	69221
A_52_P373666	33.4734	57.9813	15.2808	20.1488	57.385	31.4742	16.2239	27.4677	7.08232	18.9488	7.64488	14.7016	10.2327	37.2772	37.8587	4.23735	4.81162	2.59133	4.53857	5.68161	4.22925	4.8075	5.26206	3.28949	5.14662	3.59161	5.03341	2.58744	5.33618	5.04098	Detected	Not Detected	Not Detected	Not Detected	Not Detected	Not Detected	Not Detected	Detected	Not Detected	Not Detected	Detected	Detected	Detected	Not Detected	Detected	Zfp174	Mus musculus zinc finger protein 174 (Zfp174), mRNA [NM_001081217]	FALSE	385674
A_30_P01026733	652.013	711.634	693.535	164.341	291.933	287.939	245.187	291.064	323.68	161.226	332.414	166.206	367.85	423.89	93.7946	8.44119	8.41767	8.6956	7.51894	7.90514	7.27066	8.73181	8.57201	9.02797	8.34095	8.84709	8.79996	8.44544	8.91386	6.44615	Detected	Detected	Detected	Detected	Detected	Detected	Detected	Detected	Detected	Detected	Detected	Detected	Detected	Detected	Detected		lincRNA:chr6:95418306-95424131 reverse strand	FALSE
A_52_P258338	162.494	134.401	59.8331	71.5166	66.4655	97.876	32.2319	47.3252	21.5037	20.1982	27.3117	24.4951	92.5366	85.6824	62.9462	6.48513	6.05401	5.14138	6.36289	5.87879	5.78836	5.82144	6.01966	5.03204	5.24031	5.28401	5.78987	6.38431	6.58464	5.84149	Detected	Detected	Detected	Detected	Detected	Not Detected	Detected	Detected	Detected	Detected	Detected	Detected	Detected	Detected	Detected	Mob3b	Mus musculus MOB kinase activator 3B (Mob3b), mRNA [NM_178061]	FALSE	214944
A_55_P2040810	15.9344	28.2377	15.3545	6.48458	9.44276	10.0972	3.10655	3.65802	2.85654	3.01319	5.19419	3.16858	455.745	16.7179	12.5134	3.2678	3.76876	2.61622	2.92067	3.21259	2.90028	2.60273	2.63245	2.52966	2.55582	3.17362	2.68427	8.75841	3.97536	3.32809	Not Detected	Not Detected	Not Detected	Not Detected	Detected	Not Detected	Not Detected	Not Detected	Not Detected	Not Detected	Detected	Not Detected	Not Detected	Not Detected	Not Detected			FALSE
A_51_P487933	6633.57	7374.24	7388.28	4676.59	6496.68	9781.73	2137.39	2818.19	2742.4	1836.18	3244.87	1386.82	5171.52	3871.24	4904.53	11.865	11.8833	12.1362	12.2225	12.2103	12.4778	11.805	11.8163	12.0249	11.9001	12.0501	11.987	12.1819	12.0719	12.2068	Detected	Detected	Detected	Detected	Detected	Detected	Detected	Detected	Detected	Detected	Detected	Detected	Detected	Detected	Detected	Psmd7	Mus musculus proteasome (prosome, macropain) 26S subunit, non-ATPase, 7 (Psmd7), mRNA [NM_010817]	FALSE	17463
A_51_P134923	32.0553	50.7139	24.8574	6.5621	9.55234	29.8899	8.41965	7.09605	6.46994	3.02564	8.35623	6.72172	10.3237	13.9196	12.7587	4.17472	4.62101	3.98173	2.94544	3.23148	4.16109	3.82358	3.45108	3.17476	2.5643	3.70486	3.82856	2.60789	3.67116	3.35828	Detected	Not Detected	Not Detected	Not Detected	Not Detected	Not Detected	Not Detected	Not Detected	Not Detected	Not Detected	Detected	Not Detected	Not Detected	Not Detected	Not Detected	Rnf148	Mus musculus ring finger protein 148 (Rnf148), mRNA [NM_027754]	FALSE	71300
A_52_P98232	482.483	608.022	508.044	182.136	315.289	595.834	189.001	217.343	275.705	130.8	230.986	90.4073	240.923	302.597	276.196	8.00045	8.20343	8.23692	7.66095	8.00772	8.31561	8.3687	8.15936	8.81366	8.03429	8.34215	7.85203	7.80687	8.42327	8.07548	Detected	Detected	Detected	Detected	Detected	Detected	Detected	Detected	Detected	Detected	Detected	Detected	Detected	Detected	Detected	Hira	Mus musculus histone cell cycle regulation defective homolog A (S. cerevisiae) (Hira), mRNA [NM_010435]	FALSE	15260
A_55_P1971679	64.9353	56.9983	53.7502	11.6383	15.6703	27.0035	35.9345	32.7377	249.482	16.4978	37.1396	15.1892	62.9978	69.5453	13.0432	5.16385	4.78695	4.99404	3.65871	3.87334	4.01974	5.97908	5.51252	8.66049	4.9406	5.71616	5.0779	5.81151	6.27882	3.39291	Detected	Detected	Not Detected	Not Detected	Detected	Not Detected	Not Detected	Detected	Not Detected	Detected	Detected	Not Detected	Detected	Detected	Detected			FALSE
A_66_P108298	6.26196	5.40712	15.4876	6.69608	9.73713	10.5129	3.16339	3.71722	137.679	3.04625	3.67737	3.23859	10.3848	8.54938	13.2032	2.60071	2.5733	2.67273	2.98616	3.2609	2.94121	2.63627	2.66636	7.79135	2.57834	2.6282	2.74331	2.62396	2.88982	3.41014	Not Detected	Detected	Not Detected	Not Detected	Not Detected	Not Detected	Not Detected	Not Detected	Not Detected	Not Detected	Not Detected	Not Detected	Not Detected	Not Detected	Not Detected	4632428C04Rik	Mus musculus RIKEN cDNA 4632428C04 gene (4632428C04Rik), non-coding RNA [NR_033631]	FALSE	100043102
A_51_P440568	1747.97	1755.37	1235.01	733.72	1198.87	1304.15	558.975	642.369	709.112	396.323	626.413	336.355	813.793	941.491	689.365	9.87294	9.72689	9.54548	9.59028	9.85069	9.45481	9.92285	9.70911	10.1461	9.66708	9.75496	9.88024	9.58431	10.051	9.39484	Detected	Detected	Detected	Detected	Detected	Detected	Detected	Detected	Detected	Detected	Detected	Detected	Detected	Detected	Detected	Stk19	Mus musculus serine/threonine kinase 19 (Stk19), mRNA [NM_019442]	FALSE	54402
A_51_P496845	7192.5	8889.93	8453.02	4956.31	8540.78	12253.7	2181.62	3060.05	2723.71	1759	3611.63	953.772	5382.1	4353.03	5677.44	12.0032	12.188	12.3458	12.317	12.6177	12.8175	11.8415	11.9404	12.0177	11.838	12.1928	11.442	12.2472	12.231	12.421	Detected	Detected	Detected	Detected	Detected	Detected	Detected	Detected	Detected	Detected	Detected	Detected	Detected	Detected	Detected	Capza2	Mus musculus capping protein (actin filament) muscle Z-line, alpha 2 (Capza2), mRNA [NM_007604]	FALSE	12343
A_55_P2071536	479.433	464.047	578.291	341.145	372.558	315.828	267.911	314.859	178.761	185.066	181.106	160.772	466.941	266.674	405.266	7.99113	7.80076	8.42929	8.51984	8.22981	7.39877	8.85823	8.68347	8.17889	8.54293	7.98916	8.74848	8.79197	8.25258	8.64738	Detected	Detected	Detected	Detected	Detected	Detected	Detected	Detected	Detected	Detected	Detected	Detected	Detected	Detected	Detected			FALSE
A_55_P2120254	11700.2	13688.9	11933.4	6873.41	10642.9	15377.6	5872.1	5829.91	4501.88	3766.98	5989.58	3164.82	7642.69	9019.06	8205.36	12.7347	12.8163	12.8219	12.793	12.9384	13.139	13.2113	12.8396	12.7287	12.9275	12.8943	13.1873	12.7306	13.283	12.9732	Detected	Detected	Detected	Detected	Detected	Detected	Detected	Detected	Detected	Detected	Detected	Detected	Detected	Detected	Detected	Avpi1	Mus musculus arginine vasopressin-induced 1 (Avpi1), mRNA [NM_027106]	FALSE	69534
A_55_P2036417	6.92502	11.5408	15.6363	6.96542	10.0993	16.7854	3.23465	3.78797	2.92081	3.55641	3.74562	3.32397	37.1519	8.78373	14.1183	2.71078	2.82281	2.74975	3.04765	3.31494	3.39116	2.68698	2.70569	2.55948	2.90721	2.68322	2.82665	5.00016	2.95989	3.51125	Not Detected	Not Detected	Not Detected	Not Detected	Not Detected	Not Detected	Not Detected	Not Detected	Not Detected	Not Detected	Not Detected	Not Detected	Not Detected	Not Detected	Not Detected	Lrrc10b	Mus musculus leucine rich repeat containing 10B (Lrrc10b), mRNA [NM_001111140]	FALSE	278795
A_30_P01025334	6.37273	5.53476	15.6675	7.03058	10.1832	11.1873	3.25062	3.8036	2.92892	3.09353	3.76113	3.34318	10.5197	8.83824	14.3214	2.61855	2.59141	2.77202	3.06005	3.32579	2.99661	2.69737	2.7149	2.56302	2.60946	2.69651	2.84555	2.66532	2.97534	3.53142	Not Detected	Not Detected	Not Detected	Not Detected	Not Detected	Not Detected	Not Detected	Not Detected	Not Detected	Not Detected	Not Detected	Not Detected	Not Detected	Not Detected	Not Detected		lincRNA:chr15:61984389-62102500 reverse strand	FALSE
ERCC-00075_180	6.11225	5.27584	15.4836	5.59487	7.44362	8.02925	3.10016	3.68507	2.99997	3.08074	3.67835	3.10035	10.5072	7.79564	9.27144	2.57636	2.55528	2.6705	2.61028	2.62897	2.60486	2.59915	2.64704	2.59337	2.60042	2.62897	2.63435	2.6607	2.63755	2.6504	Not Detected	Not Detected	Not Detected	Not Detected	Not Detected	Not Detected	Not Detected	Not Detected	Not Detected	Not Detected	Not Detected	Not Detected	Not Detected	Not Detected	Not Detected		Unknown	pos
A_55_P1958804	6.41225	7.88796	15.7315	7.16587	14.4531	15.117	3.28382	17.3304	2.94632	3.24027	3.79496	3.38436	10.568	9.17604	14.8	2.62537	2.69025	2.81841	3.0834	3.75932	3.27979	2.72095	4.64915	2.57077	2.72905	2.72573	2.88138	2.68213	3.06633	3.58425	Not Detected	Not Detected	Not Detected	Not Detected	Not Detected	Not Detected	Not Detected	Not Detected	Not Detected	Not Detected	Not Detected	Not Detected	Not Detected	Not Detected	Not Detected	Hsd3b3	Mus musculus hydroxy-delta-5-steroid dehydrogenase, 3 beta- and steroid delta-isomerase 3 (Hsd3b3), transcript variant 1, mRNA [NM_001161742]	FALSE	15494
A_51_P255304	2393.18	3739.24	2523.73	47.3796	902.29	2223.01	76.2329	448.38	122.418	166.869	179.911	39.0291	1902.07	395.958	504.772	10.3357	10.8573	10.5724	5.79371	9.46875	10.231	7.06795	9.20114	7.62507	8.39225	7.97923	6.5113	10.7681	8.81287	8.95657	Detected	Detected	Detected	Detected	Detected	Detected	Detected	Detected	Detected	Detected	Detected	Detected	Detected	Detected	Detected	Cav3	Mus musculus caveolin 3 (Cav3), mRNA [NM_007617]	FALSE	12391
A_52_P136138	58.2503	45.8349	19.7306	48.1006	26.3319	28.427	43.6358	35.1687	35.7066	38.4784	12.5148	24.5894	161.399	52.2892	20.5929	5.00067	4.48227	3.72512	5.81351	4.62672	4.08834	6.2582	5.61553	5.78155	6.18915	4.24576	5.79736	7.21256	5.8499	4.08834	Detected	Detected	Detected	Detected	Detected	Not Detected	Not Detected	Detected	Not Detected	Not Detected	Detected	Not Detected	Detected	Detected	Detected	Fdft1	Mus musculus farnesyl diphosphate farnesyl transferase 1 (Fdft1), mRNA [NM_010191]	FALSE	14137
A_30_P01029361	6.47294	5.65942	15.8329	7.39536	10.6538	11.9344	3.3419	3.88943	46.0732	3.13979	3.84837	3.45012	10.6466	9.14868	15.5938	2.63549	2.60633	2.9107	3.11639	3.38045	3.05097	2.77038	2.77021	6.17487	2.64116	2.78304	2.93418	2.71006	3.06029	3.66433	Not Detected	Detected	Not Detected	Not Detected	Not Detected	Not Detected	Not Detected	Not Detected	Not Detected	Not Detected	Not Detected	Not Detected	Not Detected	Not Detected	Not Detected		lincRNA:chr5:108538417-108550517 forward strand	FALSE
A_51_P184321	7569.98	9502.2	7919.15	3454.98	4247.82	5572.59	3046.57	3961.84	2876.27	2374.97	3630.18	1774.26	6041.52	2944.79	5299.73	12.0819	12.2867	12.242	11.7874	11.6195	11.6269	12.3129	12.2986	12.1002	12.2701	12.1969	12.3553	12.4072	11.6823	12.3255	Detected	Detected	Detected	Detected	Detected	Detected	Detected	Detected	Detected	Detected	Detected	Detected	Detected	Detected	Detected	Aimp1	Mus musculus aminoacyl tRNA synthetase complex-interacting multifunctional protein 1 (Aimp1), mRNA [NM_007926]	FALSE	13722
A_30_P01031250	32.8804	38.3144	56.4969	7.14508	10.5183	18.8827	11.9423	15.9762	38.9346	15.669	5.04226	7.34271	106.658	9.3327	26.1633	4.2132	4.22984	5.06488	3.08061	3.36737	3.5343	4.3554	4.53834	5.91734	4.86042	3.14611	3.97408	6.60324	3.10258	4.46678	Not Detected	Detected	Not Detected	Not Detected	Detected	Not Detected	Not Detected	Not Detected	Not Detected	Not Detected	Detected	Not Detected	Not Detected	Not Detected	Not Detected		lincRNA:chr2:94046243-94070067 forward strand	FALSE
A_52_P383653	305.048	361.836	343.407	413.971	284.319	667.829	94.2079	170.894	111.663	97.4948	149.912	77.831	270.504	221.074	269.712	7.36681	7.45233	7.66333	8.79091	7.86573	8.48137	7.37467	7.82936	7.48624	7.58933	7.73037	7.61079	7.99258	7.98012	8.03746	Detected	Detected	Detected	Detected	Detected	Detected	Detected	Detected	Detected	Detected	Detected	Detected	Detected	Detected	Detected	Cpne8	Mus musculus copine VIII (Cpne8), transcript variant 2, mRNA [NM_001033851]	FALSE	66871
A_66_P121924	12.0765	6.19558	37.2624	7.10169	10.4221	10.9909	3.87458	4.40052	3.55323	3.56771	4.49567	3.82656	116.889	9.23294	10.2568	3.01538	2.64217	4.48789	3.07241	3.35487	2.98141	2.93292	3.0034	2.7446	2.91133	3.05157	3.10881	6.74367	3.08015	2.81836	Not Detected	Not Detected	Not Detected	Not Detected	Detected	Not Detected	Not Detected	Not Detected	Not Detected	Not Detected	Not Detected	Not Detected	Not Detected	Not Detected	Not Detected	A330043C09Rik	PREDICTED: Mus musculus RIKEN cDNA A330043C09 gene (A330043C09Rik), mRNA [XM_003945336]	FALSE	329430
A_52_P545831	684.497	952.7	539.726	215.473	448.259	324.05	204.21	230.891	219.402	123.984	233.587	75.1654	411.815	324.606	244.834	8.51395	8.83279	8.32679	7.89548	8.49711	7.43862	8.47708	8.25063	8.47663	7.95094	8.36	7.55559	8.60107	8.51925	7.88227	Detected	Detected	Detected	Detected	Detected	Detected	Detected	Detected	Detected	Detected	Detected	Detected	Detected	Detected	Detected	Tssc1	Mus musculus tumor suppressing subtransferable candidate 1 (Tssc1), mRNA [NM_201357]	FALSE	380752
A_55_P2015410	24482.5	28212.2	19168.4	12234.9	16052.6	12809.4	5766.06	8163.47	5409.89	4107.83	6190.42	3040.04	11555.3	9291.48	9299.62	13.8292	13.9223	13.5239	13.5793	13.519	12.8804	13.1896	13.3142	12.9767	13.0457	12.9403	13.1296	13.3156	13.3312	13.1569	Detected	Detected	Detected	Detected	Detected	Detected	Detected	Detected	Detected	Detected	Detected	Detected	Detected	Detected	Detected	0610010K14Rik	Mus musculus RIKEN cDNA 0610010K14 gene (0610010K14Rik), transcript variant 1, mRNA [NM_001177601]	FALSE	104457
A_55_P2112235	54.4783	72.1842	58.1942	39.8523	34.4046	51.0898	22.4805	26.3582	18.9518	25.5165	25.482	13.5283	234.67	20.9722	14.516	4.91452	5.12954	5.10457	5.54735	4.99645	4.90112	5.29781	5.20284	4.84654	5.58976	5.18735	4.90983	7.76852	4.36323	3.55261	Detected	Detected	Not Detected	Detected	Detected	Not Detected	Not Detected	Detected	Not Detected	Detected	Detected	Not Detected	Detected	Not Detected	Detected	Cdk5rap2	Mus musculus CDK5 regulatory subunit associated protein 2 (Cdk5rap2), mRNA [NM_145990]	FALSE	214444
A_51_P115178	2081.79	3195.38	1792.83	466.43	614.558	2414.49	259.06	383.388	92.5217	226.098	182.512	84.2291	271.783	243.445	359.535	10.131	10.6118	10.0831	8.96856	8.92825	10.362	8.80991	8.95986	7.21019	8.83503	8.001	7.74159	8.00235	8.12639	8.47737	Detected	Detected	Detected	Detected	Detected	Detected	Detected	Detected	Detected	Detected	Detected	Detected	Detected	Detected	Detected	Scara3	Mus musculus scavenger receptor class A, member 3 (Scara3), mRNA [NM_172604]	FALSE	219151
A_51_P313761	1807.58	1889.52	1595.31	628.93	1384.39	1404.9	536.797	606.791	470.131	392.807	473.833	251.442	979.155	732.304	1088.8	9.92125	9.8447	9.91048	9.38568	10.0501	9.56314	9.85963	9.62576	9.57143	9.65148	9.35995	9.43723	9.83608	9.6867	10.0673	Detected	Detected	Detected	Detected	Detected	Detected	Detected	Detected	Detected	Detected	Detected	Detected	Detected	Detected	Detected	Shmt2	Mus musculus serine hydroxymethyltransferase 2 (mitochondrial) (Shmt2), nuclear gene encoding mitochondrial protein, transcript variant 1, mRNA [NM_028230]	FALSE	108037
A_30_P01022341	78.3716	131.672	80.7922	6.98764	30.2237	35.3372	25.5084	47.1246	45.8853	22.1828	32.6702	17.768	363.976	37.8748	53.9686	5.43182	6.0257	5.58871	3.05157	4.8192	4.38701	5.47888	6.01326	6.16581	5.3801	5.53184	5.30475	8.43134	5.36695	5.5956	Detected	Detected	Not Detected	Not Detected	Detected	Not Detected	Not Detected	Detected	Detected	Detected	Detected	Not Detected	Detected	Not Detected	Detected		lincRNA:chr4:147105275-147171025 forward strand	FALSE
A_30_P01028502	7.03126	6.06028	16.8477	6.97149	10.1209	14.0733	3.76727	4.29332	7.34593	3.47773	4.38002	3.69012	566.756	8.94822	10.1089	2.72571	2.63653	3.51286	3.04888	3.31653	3.20416	2.91214	2.97339	3.33565	2.87913	3.02972	3.0659	9.07165	3.00499	2.79203	Not Detected	Not Detected	Not Detected	Not Detected	Detected	Not Detected	Not Detected	Not Detected	Not Detected	Not Detected	Not Detected	Not Detected	Not Detected	Not Detected	Not Detected		lincRNA:chr9:24292762-24307562 reverse strand	FALSE
A_51_P302139	21.0477	24.7186	75.2481	18.1506	10.0828	70.6822	7.66366	4.27839	5.55279	7.13667	7.43325	3.67241	101.273	8.91396	10.0963	3.58624	3.5692	5.47952	4.37453	3.31257	5.33462	3.67586	2.96958	3.01576	3.67512	3.55779	3.05913	6.51703	2.99704	2.7897	Not Detected	Not Detected	Not Detected	Not Detected	Detected	Not Detected	Detected	Not Detected	Not Detected	Not Detected	Not Detected	Not Detected	Not Detected	Not Detected	Not Detected	Mastl	Mus musculus microtubule associated serine/threonine kinase-like (Mastl), mRNA [NM_025979]	FALSE	67121
A_55_P2115832	6.98507	6.02296	16.756	6.93949	10.0446	10.4459	3.73878	4.26388	3.42645	3.45327	4.34961	3.65555	99.4825	53.093	10.0899	2.71934	2.63432	3.49371	3.04215	3.30433	2.93443	2.90541	2.96291	2.72555	2.86818	3.02275	3.0514	6.48985	5.87098	2.78878	Not Detected	Not Detected	Not Detected	Not Detected	Detected	Not Detected	Not Detected	Not Detected	Not Detected	Not Detected	Not Detected	Not Detected	Not Detected	Detected	Not Detected	Rbmy	Mus musculus RNA binding motif protein, Y chromosome (Rbmy), transcript variant 1, mRNA [NM_011253]	FALSE	19657
A_30_P01027171	15.3526	23.0587	25.2657	6.92599	10.0087	10.4029	3.72498	6.94666	4.49481	3.44153	5.32939	3.63662	306.007	30.9294	10.0795	3.22934	3.47977	4.00007	3.03932	3.30031	2.92947	2.90252	3.42775	2.8508	2.86387	3.19842	3.04326	8.17024	5.02848	2.78701	Not Detected	Not Detected	Not Detected	Not Detected	Detected	Not Detected	Not Detected	Not Detected	Not Detected	Not Detected	Not Detected	Not Detected	Not Detected	Not Detected	Not Detected		lincRNA:chr9:100977450-100989325 forward strand	FALSE
A_30_P01025577	150.253	182.097	96.4101	30.8163	63.6536	149.127	23.7264	23.8041	24.053	14.2976	27.3819	19.1586	101.082	62.5436	53.193	6.37639	6.49044	5.83037	5.18175	5.82007	6.37341	5.37838	5.07654	5.19703	4.72725	5.28647	5.41845	6.51432	6.1125	5.57348	Detected	Detected	Detected	Not Detected	Detected	Detected	Detected	Detected	Detected	Detected	Detected	Detected	Detected	Detected	Not Detected		lincRNA:chr6:99472981-99484210 reverse strand	FALSE
A_51_P115626	3071.95	2392.68	1973.62	940.345	1449.9	2170.15	299.485	461.421	485.776	295.817	738.917	346.188	921.85	652.418	1414.16	10.7208	10.1767	10.2094	9.95112	10.118	10.1951	9.0205	9.2458	9.61618	9.22829	9.9916	9.91209	9.75399	9.52737	10.4387	Detected	Detected	Detected	Detected	Detected	Detected	Detected	Detected	Detected	Detected	Detected	Detected	Detected	Detected	Detected	Shank3	Mus musculus SH3/ankyrin domain gene 3 (Shank3), mRNA [NM_021423]	FALSE	58234
A_55_P2045380	42.0929	49.9606	100.322	22.8218	36.8091	56.6569	24.2354	32.5882	31.2837	34.5766	18.8164	24.406	103.263	33.3717	44.9057	4.55502	4.60287	5.88449	4.73255	5.0887	5.03438	5.40567	5.50489	5.58144	6.04401	4.78208	5.78323	6.54869	5.16282	5.31039	Detected	Detected	Detected	Not Detected	Detected	Detected	Detected	Detected	Not Detected	Not Detected	Detected	Not Detected	Detected	Not Detected	Detected			FALSE
A_55_P2116310	6.86873	5.93118	16.5316	6.87093	9.87663	10.2375	3.67133	4.19267	3.3647	3.39643	4.27614	4.928	394.895	8.73573	15.7419	2.7035	2.62923	3.42987	3.02582	3.28118	2.91316	2.88974	2.93649	2.71578	2.84106	3.0048	3.37935	8.53676	2.94798	3.67793	Not Detected	Not Detected	Not Detected	Not Detected	Detected	Not Detected	Not Detected	Not Detected	Not Detected	Not Detected	Not Detected	Not Detected	Not Detected	Not Detected	Not Detected	Trim45	Mus musculus tripartite motif-containing 45 (Trim45), transcript variant 3, mRNA [NM_001165952]	FALSE	229644
A_55_P2005555	1824.5	2449.21	2314.82	935.503	1949.11	2078.33	1036.92	1292.63	1076.73	747.04	1529.08	558.741	1455.62	1304.6	1673.42	9.93512	10.2136	10.4365	9.94109	10.533	10.1361	10.8087	10.7249	10.7297	10.6121	11.0152	10.6549	10.4162	10.5155	10.6784	Detected	Detected	Detected	Detected	Detected	Detected	Detected	Detected	Detected	Detected	Detected	Detected	Detected	Detected	Detected	Celf2	Mus musculus CUGBP, Elav-like family member 2 (Celf2), transcript variant 2, mRNA [NM_001110229]	FALSE	14007
A_55_P1981739	1158.36	1199.02	807.404	700.387	692.913	1237.13	281.48	367.746	288.304	270.51	351.081	282.094	803.617	587.394	525.321	9.27669	9.17134	8.92165	9.52614	9.09028	9.38333	8.92794	8.89412	8.87378	9.09833	8.92596	9.61936	9.56773	9.37799	9.005	Detected	Detected	Detected	Detected	Detected	Detected	Detected	Detected	Detected	Detected	Detected	Detected	Detected	Detected	Detected	Donson	Mus musculus downstream neighbor of SON (Donson), mRNA [NM_021720]	FALSE	60364
A_55_P2021953	80.069	74.3172	64.9979	30.2918	15.9557	81.0421	21.5448	20.9184	20.1818	33.3541	18.7969	6.42126	132.061	10.3485	43.6701	5.46444	5.16669	5.25416	5.157	3.90379	5.52265	5.23033	4.90637	4.93449	5.99073	4.7807	3.75556	6.93017	3.2678	5.26167	Detected	Detected	Not Detected	Not Detected	Detected	Not Detected	Detected	Detected	Not Detected	Not Detected	Detected	Not Detected	Detected	Not Detected	Detected	Olfr700	Mus musculus olfactory receptor 700 (Olfr700), mRNA [NM_146600]	FALSE	258593
A_55_P2227178	6.77796	5.85913	16.3621	6.82342	9.75711	10.1061	3.62056	4.13821	3.32074	3.35377	4.22105	3.51556	290.539	8.6385	10.0814	2.69009	2.62352	3.37092	3.01558	3.26479	2.90132	2.87913	2.91084	2.70796	2.82022	2.98985	2.97742	8.09822	2.91798	2.78737	Not Detected	Not Detected	Not Detected	Not Detected	Detected	Not Detected	Not Detected	Not Detected	Not Detected	Not Detected	Not Detected	Not Detected	Not Detected	Not Detected	Not Detected	AI317158	H4029C10-3 NIA Mouse 7.4K cDNA Clone Set Mus musculus cDNA clone H4029C10 3', mRNA sequence [BQ554617]	FALSE	106549
A_55_P1989956	43.6275	44.6766	29.0714	6.81171	9.72802	26.4572	3.60871	5.75168	3.3087	3.34322	4.71889	3.50178	182.965	8.61868	10.0861	4.60717	4.44247	4.17128	3.01316	3.25946	3.99041	2.87603	3.23287	2.70546	2.81453	3.09082	2.96891	7.40031	2.91094	2.78799	Detected	Not Detected	Not Detected	Not Detected	Detected	Not Detected	Not Detected	Not Detected	Not Detected	Not Detected	Detected	Not Detected	Not Detected	Not Detected	Not Detected	Lphn2	Mus musculus latrophilin 2 (Lphn2), mRNA [NM_001081298]	FALSE	99633
A_30_P01031167	214.372	397.158	156.313	52.2301	125.801	206.217	56.6002	128.749	91.7045	60.8917	66.1415	52.3167	115.582	189.946	124.071	6.86458	7.58903	6.53627	5.93251	6.76212	6.80837	6.63785	7.42999	7.19953	6.88082	6.53476	6.9782	6.72791	7.76395	6.86863	Detected	Detected	Detected	Detected	Detected	Detected	Detected	Detected	Detected	Detected	Detected	Detected	Detected	Detected	Detected		lincRNA:chr9:58197113-58200614 forward strand	FALSE
A_30_P01028969	6.71117	5.80853	130.996	6.78989	9.67364	10.025	3.58461	4.09899	5.68715	3.323	4.18187	3.47538	93.6586	8.57568	10.1025	2.6792	2.61987	6.2726	3.00787	3.24977	2.89211	2.86962	2.89369	3.03848	2.80219	2.97548	2.9531	6.40271	2.89717	2.7906	Not Detected	Not Detected	Not Detected	Not Detected	Detected	Detected	Not Detected	Not Detected	Not Detected	Not Detected	Not Detected	Not Detected	Not Detected	Not Detected	Not Detected		lincRNA:chr3:125561319-125562132 forward strand	FALSE
A_51_P372172	4844.27	5391.77	4652.42	2630.07	3512.84	4841.92	1074	1657.16	1295.09	1062.38	1389.28	596.794	2241.8	2698.61	2712.76	11.4034	11.4107	11.4692	11.3915	11.3546	11.4111	10.8573	11.0703	10.9889	11.1127	10.8822	10.7419	11.0016	11.5477	11.382	Detected	Detected	Detected	Detected	Detected	Detected	Detected	Detected	Detected	Detected	Detected	Detected	Detected	Detected	Detected	Plod3	Mus musculus procollagen-lysine, 2-oxoglutarate 5-dioxygenase 3 (Plod3), mRNA [NM_011962]	FALSE	26433
A_55_P2048980	6.66761	5.77473	16.1641	6.76933	9.61879	9.97689	3.56145	4.0733	3.26641	95.8516	4.15643	8.60009	47.509	8.53795	58.3109	2.67226	2.61697	3.25881	3.00444	3.24099	2.88632	2.86412	2.88138	2.69755	7.5652	2.96763	4.22278	5.36718	2.88707	5.71261	Not Detected	Not Detected	Not Detected	Not Detected	Not Detected	Not Detected	Not Detected	Not Detected	Detected	Not Detected	Not Detected	Not Detected	Not Detected	Not Detected	Detected	Stxbp5l	Mus musculus syntaxin binding protein 5-like (Stxbp5l), transcript variant xb, mRNA [NM_172440]	FALSE	207227
A_55_P2024327	11235.9	13511	7565.42	7896.54	12680.9	6299.68	5947.71	5256.76	3370.93	4803.23	4588.27	3710.4	4391.45	4088.74	4582.57	12.6657	12.793	12.1744	12.9876	13.1908	11.8199	13.2303	12.6984	12.3078	13.2605	12.5386	13.4083	11.9529	12.1475	12.1239	Detected	Detected	Detected	Detected	Detected	Detected	Detected	Detected	Detected	Detected	Detected	Detected	Detected	Detected	Detected	Suv420h2	Mus musculus suppressor of variegation 4-20 homolog 2 (Drosophila) (Suv420h2), transcript variant 1, mRNA [NM_146177]	FALSE	232811
A_55_P2159299	3383.8	2978.93	2086.56	1418.41	1519.46	1479.84	870.762	1271.92	742.413	809.526	913.039	617.066	1430.59	1109.78	553.539	10.8658	10.5024	10.292	10.5217	10.1842	9.64363	10.5444	10.6997	10.2172	10.7109	10.2885	10.7952	10.3894	10.2862	9.08339	Detected	Detected	Detected	Detected	Detected	Detected	Detected	Detected	Detected	Detected	Detected	Detected	Detected	Detected	Detected	Ing1	Mus musculus inhibitor of growth family, member 1 (Ing1), mRNA [NM_011919]	FALSE	26356
A_52_P533198	641.882	791.634	830.684	447.863	474.683	598.294	281.501	433.365	373.872	268.825	397.847	225.553	765.637	402.29	291.438	8.4169	8.57164	8.97066	8.90326	8.57674	8.32183	8.92825	9.14451	9.23821	9.08812	9.10635	9.26589	9.4988	8.83864	8.15449	Detected	Detected	Detected	Detected	Detected	Detected	Detected	Detected	Detected	Detected	Detected	Detected	Detected	Detected	Detected	Dnajc2	Mus musculus DnaJ (Hsp40) homolog, subfamily C, member 2 (Dnajc2), mRNA [NM_009584]	FALSE	22791
A_30_P01017767	6.58205	5.70895	16.0151	6.73011	9.52359	9.89535	3.5164	4.30302	3.22726	3.85473	4.10728	13.1983	91.804	8.47218	10.1829	2.65558	2.61125	3.11018	2.99413	3.22464	2.87674	2.84974	2.9763	2.68812	2.96948	2.94952	4.87213	6.37662	2.8661	2.80513	Not Detected	Not Detected	Not Detected	Not Detected	Detected	Not Detected	Not Detected	Not Detected	Not Detected	Not Detected	Not Detected	Not Detected	Not Detected	Not Detected	Not Detected		lincRNA:chr2:83540813-83541273 reverse strand	FALSE
A_55_P2132697	1028.19	1011.56	717.053	673.277	530.484	1191.45	198.262	286.489	553.783	184.465	269.55	110.246	802.781	531.128	337.12	9.10227	8.92199	8.73981	9.47375	8.71911	9.33223	8.43965	8.54833	9.80586	8.53715	8.55868	8.1599	9.56716	9.23325	8.37592	Detected	Detected	Detected	Detected	Detected	Detected	Detected	Detected	Detected	Detected	Detected	Detected	Detected	Detected	Detected	LOC100041708	PREDICTED: Mus musculus nuclear body protein SP140-like (LOC100041708), misc_RNA [XR_168636]	FALSE	100041708
A_55_P2103452	2649.07	4156.55	3340.74	390.695	707.958	2149.12	214.176	316.646	120.522	319.357	164.99	155.447	433.501	230.148	428.154	10.4922	11.0152	10.9757	8.71227	9.12136	10.1795	8.54317	8.691	7.59977	9.33773	7.85664	8.69654	8.67754	8.03882	8.72973	Detected	Detected	Detected	Detected	Detected	Detected	Detected	Detected	Detected	Detected	Detected	Detected	Detected	Detected	Detected	Npy1r	Mus musculus neuropeptide Y receptor Y1 (Npy1r), mRNA [NM_010934]	FALSE	18166
A_30_P01033218	59.3753	79.9954	27.6254	6.70284	9.7106	21.8068	5.66982	12.3364	3.19954	5.21178	14.5149	3.36747	43.299	21.8929	10.2244	5.03099	5.28151	4.10613	2.98742	3.25601	3.71949	3.27824	4.19925	2.6776	3.26245	4.43988	2.86694	5.22666	4.43444	2.81193	Detected	Not Detected	Not Detected	Not Detected	Not Detected	Not Detected	Not Detected	Not Detected	Not Detected	Not Detected	Detected	Not Detected	Not Detected	Not Detected	Not Detected		lincRNA:chr6:100514596-100520846 reverse strand	FALSE
A_55_P2100065	553.584	484.696	1048.18	463.713	762.845	782.975	587.658	907.864	968.503	353.533	741.943	311.306	1161.38	503.605	244.744	8.19534	7.86171	9.30105	8.95916	9.23456	8.72006	9.99761	10.2199	10.5886	9.48578	9.99728	9.75915	10.0948	9.16149	7.882	Detected	Detected	Detected	Detected	Detected	Detected	Detected	Detected	Detected	Detected	Detected	Detected	Detected	Detected	Detected	Fsd1l	Mus musculus fibronectin type III and SPRY domain containing 1-like (Fsd1l), transcript variant 2, mRNA [NM_176966]	FALSE	319636
A_30_P01030585	17.9058	14.2704	24.0098	6.68401	9.4124	24.6473	5.93124	4.31843	3.18169	6.36885	4.04896	3.34609	76.2144	8.40336	10.2581	3.3862	2.96812	3.94275	2.98318	3.20826	3.88636	3.32782	2.98153	2.67038	3.51881	2.92252	2.84846	6.09589	2.84356	2.81868	Not Detected	Not Detected	Not Detected	Not Detected	Detected	Not Detected	Not Detected	Not Detected	Not Detected	Not Detected	Not Detected	Not Detected	Not Detected	Not Detected	Not Detected		lincRNA:chr1:160888257-160910594 reverse strand	FALSE
A_55_P2217598	6.46011	5.61458	15.8076	6.67519	9.39166	9.80205	3.45293	3.95247	3.17305	3.2133	4.03767	3.33571	45.5164	8.39119	10.2769	2.63335	2.60149	2.88648	2.97993	3.20401	2.86355	2.82847	2.81213	2.66658	2.70346	2.91776	2.83747	5.301	2.83923	2.82233	Not Detected	Not Detected	Not Detected	Not Detected	Not Detected	Not Detected	Not Detected	Not Detected	Not Detected	Not Detected	Not Detected	Not Detected	Not Detected	Not Detected	Not Detected	D10Ertd755e	Mus musculus 3 days neonate thymus cDNA, RIKEN full-length enriched library, clone:A630024B09 product:unclassifiable, full insert sequence. [AK080282]	FALSE	52038
A_30_P01021300	35.6414	43.0132	172.659	6.66665	9.36979	9.78835	3.44285	9.89775	6.25539	3.8162	14.3625	3.32549	83.3579	32.1823	15.9998	4.32894	4.39281	6.68179	2.97797	3.20054	2.86109	2.82456	3.88727	3.13556	2.96291	4.42812	2.82823	6.23024	5.09168	3.70296	Detected	Not Detected	Not Detected	Not Detected	Detected	Detected	Not Detected	Not Detected	Not Detected	Not Detected	Detected	Not Detected	Not Detected	Not Detected	Not Detected		lincRNA:chr13:94069868-94070007 reverse strand	FALSE
A_51_P198411	3813.74	4424.23	3664.91	2379.52	2841.33	4728.61	1408.21	2010	1542.71	1187.72	1638.21	1057.34	2521.47	2681.35	2706.76	11.0424	11.1086	11.109	11.2638	11.0493	11.3764	11.2259	11.3529	11.2333	11.2724	11.116	11.595	11.1687	11.5379	11.3784	Detected	Detected	Detected	Detected	Detected	Detected	Detected	Detected	Detected	Detected	Detected	Detected	Detected	Detected	Detected	Grb2	Mus musculus growth factor receptor bound protein 2 (Grb2), mRNA [NM_008163]	FALSE	14784
A_55_P2053372	6.40114	5.56952	15.7112	6.64792	9.33031	9.76524	3.42296	3.91906	3.14707	3.1888	4.00446	3.30573	217.841	8.35813	11.5499	2.6235	2.59633	2.80331	2.97215	3.19342	2.85801	2.81736	2.79	2.65634	2.68132	2.90224	2.80888	7.64965	2.8284	3.13354	Not Detected	Not Detected	Not Detected	Not Detected	Detected	Not Detected	Not Detected	Not Detected	Not Detected	Not Detected	Not Detected	Not Detected	Not Detected	Not Detected	Not Detected	Rbfox3	Mus musculus RNA binding protein, fox-1 homolog (C. elegans) 3 (Rbfox3), transcript variant 1, mRNA [NM_001039167]	FALSE	52897
A_51_P129317	5582.86	5811.48	5601.84	2480.81	3693.21	4982.25	1761.44	2321.13	2135.81	1311.2	2497.91	884.614	3069.48	3228.34	2717.16	11.6152	11.5233	11.7468	11.316	11.4224	11.4652	11.5462	11.5584	11.6851	11.4279	11.6927	11.3375	11.4521	11.8272	11.3849	Detected	Detected	Detected	Detected	Detected	Detected	Detected	Detected	Detected	Detected	Detected	Detected	Detected	Detected	Detected	Mob4	Mus musculus MOB family member 4, phocein (Mob4), mRNA [NM_025283]	FALSE	19070
A_66_P101835	1215.01	980.274	626.002	839.778	746.063	883.076	212.558	380.464	349.866	249.127	415.744	178.473	1229.92	398.528	639.793	9.34782	8.87254	8.54945	9.77726	9.19825	8.90391	8.53451	8.94645	9.13687	8.98089	9.16854	8.90713	10.1774	8.8218	9.28995	Detected	Detected	Detected	Detected	Detected	Detected	Detected	Detected	Detected	Detected	Detected	Detected	Detected	Detected	Detected	Cd38	Mus musculus CD38 antigen (Cd38), mRNA [NM_007646]	FALSE	12494
A_30_P01026223	6.34631	5.52582	15.6196	6.62118	9.27329	9.73119	3.39359	3.8861	3.12362	3.16553	3.97244	3.27739	274.291	8.32653	10.3854	2.61409	2.5901	2.73971	2.96417	3.182	2.85229	2.80405	2.76809	2.64564	2.66265	2.88527	2.78208	8.01443	2.81729	2.84667	Not Detected	Not Detected	Not Detected	Not Detected	Detected	Not Detected	Not Detected	Not Detected	Not Detected	Not Detected	Not Detected	Not Detected	Not Detected	Not Detected	Not Detected		lincRNA:chr17:86219507-86220112 forward strand	FALSE
A_30_P01022804	615.142	560.302	575.332	305.536	260.777	321.876	292.181	288.073	351	320.245	335.131	256.617	503.427	380.339	354.697	8.35129	8.08095	8.41957	8.36324	7.7494	7.42658	8.98737	8.55868	9.14218	9.34018	8.85939	9.47424	8.90713	8.74936	8.45756	Detected	Detected	Detected	Detected	Detected	Detected	Detected	Detected	Detected	Detected	Detected	Detected	Detected	Detected	Detected		lincRNA:chr7:134369091-134376468 forward strand	FALSE
A_55_P2113758	6.3105	5.49748	23.0525	6.60437	9.2349	9.70923	3.37475	3.86508	3.10817	105.378	3.95163	12.4114	70.9432	10.1766	49.6387	2.60845	2.58575	3.89455	2.95862	3.17389	2.849	2.79416	2.75304	2.63798	7.70339	2.87475	4.78049	5.99145	3.24236	5.46975	Not Detected	Not Detected	Not Detected	Not Detected	Detected	Not Detected	Not Detected	Not Detected	Not Detected	Not Detected	Not Detected	Not Detected	Not Detected	Not Detected	Detected	Gria1	Mus musculus glutamate receptor, ionotropic, AMPA1 (alpha 1) (Gria1), transcript variant 1, mRNA [NM_001113325]	FALSE	14799
A_52_P424767	199.553	277.289	251.556	128.576	182.033	318.078	58.7748	75.3486	49.8961	72.0598	85.1657	21.2672	149.306	146.513	119.318	6.761	7.08333	7.21657	7.1874	7.26851	7.40851	6.69248	6.67617	6.29577	7.13312	6.89441	5.57784	7.10679	7.37993	6.80958	Detected	Detected	Detected	Detected	Detected	Detected	Detected	Detected	Detected	Detected	Detected	Detected	Detected	Detected	Detected	Rbbp4	Mus musculus retinoblastoma binding protein 4 (Rbbp4), mRNA [NM_009030]	FALSE	19646
A_66_P107174	1277.79	1077.45	1017.04	378.309	187.918	298.352	792.12	736.902	935.32	709.149	766.64	907.826	837.227	617.854	1067.55	9.42088	9.01783	9.2586	8.66682	7.31389	7.3228	10.4143	9.91709	10.5412	10.5339	10.0421	11.3768	9.62709	9.45872	10.0397	Detected	Detected	Detected	Detected	Detected	Detected	Detected	Detected	Detected	Detected	Detected	Detected	Detected	Detected	Detected		Mus musculus adult male aorta and vein cDNA, RIKEN full-length enriched library, clone:A530032J19 product:unclassifiable, full insert sequence. [AK079976]	FALSE
A_55_P2046910	60.3491	54.4468	54.7472	23.6701	20.1256	25.7216	19.8984	17.6332	19.4706	14.3353	73.5	14.2598	133.583	10.6298	10.5719	5.05505	4.72328	5.0179	4.7822	4.24486	3.94694	5.11431	4.67584	4.88443	4.7309	6.67973	4.99049	6.94769	3.30446	2.88809	Detected	Detected	Not Detected	Not Detected	Detected	Not Detected	Not Detected	Not Detected	Not Detected	Detected	Detected	Not Detected	Detected	Not Detected	Not Detected			FALSE
A_55_P1997145	873.953	874.549	789.169	204.96	282.769	323.954	433.072	404.963	539.765	299.848	408.891	230.786	619.474	69.0117	119.01	8.86734	8.71029	8.88887	7.82685	7.85909	7.43817	9.55136	9.04364	9.76641	9.24604	9.14882	9.30354	9.18712	6.2637	6.80513	Detected	Detected	Detected	Detected	Detected	Detected	Detected	Detected	Detected	Detected	Detected	Detected	Detected	Detected	Detected	Nlrx1	Mus musculus NLR family member X1 (Nlrx1), transcript variant 1, mRNA [NM_001163743]	FALSE	270151
ERCC-00013_180	6.0624	5.50089	15.5225	5.49273	7.37626	8.11078	3.1085	3.59659	2.95921	3.08437	3.66536	3.08147	10.6778	7.93614	9.71346	2.5685	2.5864	2.68896	2.58633	2.6174	2.61418	2.60367	2.60614	2.57646	2.60303	2.61996	2.62215	2.72078	2.6773	2.71891	Not Detected	Not Detected	Not Detected	Not Detected	Not Detected	Not Detected	Not Detected	Not Detected	Not Detected	Not Detected	Not Detected	Not Detected	Not Detected	Not Detected	Not Detected		Unknown	pos
A_55_P2168321	546.439	477.944	261.67	62.4995	107.638	165.833	52.3311	50.6948	52.3506	47.6846	65.4641	36.8407	145.972	97.8694	144.902	8.17889	7.83904	7.276	6.18668	6.54537	6.51639	6.53026	6.12467	6.36548	6.50989	6.51871	6.42422	7.07247	6.78523	7.11371	Detected	Detected	Detected	Detected	Detected	Detected	Detected	Detected	Detected	Detected	Detected	Detected	Detected	Detected	Detected			FALSE
A_30_P01031758	6.17795	5.39055	15.3494	6.53056	9.10167	9.63934	3.30275	3.78547	3.05082	3.09555	3.87246	3.19253	28.6106	8.24146	10.5598	2.58698	2.57098	2.61437	2.93491	3.14051	2.83906	2.73616	2.70438	2.61415	2.61097	2.80874	2.7035	4.64173	2.78453	2.88517	Not Detected	Not Detected	Not Detected	Not Detected	Not Detected	Not Detected	Not Detected	Not Detected	Not Detected	Not Detected	Not Detected	Not Detected	Not Detected	Not Detected	Not Detected		lincRNA:chr15:83181291-83197750 reverse strand	FALSE
A_30_P01030078	107.775	95.586	117.856	39.0348	51.8033	77.6487	44.8906	51.8168	73.8543	55.7189	65.1826	68.2612	159.54	43.7264	338.622	5.8923	5.53665	6.11815	5.51971	5.54782	5.46378	6.29901	6.15158	6.87452	6.74198	6.51044	7.40005	7.19923	5.58172	8.38388	Detected	Detected	Detected	Detected	Detected	Detected	Detected	Detected	Detected	Detected	Detected	Detected	Detected	Detected	Detected		lincRNA:chr1:138499609-138502045 reverse strand	FALSE
A_30_P01031590	6.14739	5.36641	15.3015	6.51325	9.06827	9.62364	5.95011	3.76683	3.03704	3.51069	3.85365	3.34248	56.6319	8.22704	10.5918	2.58222	2.56763	2.59817	2.92947	3.13209	2.83534	3.33135	2.69394	2.60875	2.89348	2.78825	2.84496	5.63964	2.77894	2.89269	Not Detected	Not Detected	Not Detected	Not Detected	Detected	Not Detected	Not Detected	Not Detected	Not Detected	Not Detected	Not Detected	Not Detected	Not Detected	Not Detected	Not Detected		lincRNA:chr3:18521534-18522194 reverse strand	FALSE
A_55_P2054097	6.13241	5.35415	15.2782	6.50455	9.05435	9.61656	4.39396	4.35181	3.03052	3.07691	3.84462	3.17101	375.264	8.22109	10.6029	2.57974	2.5657	2.59054	2.92693	3.12773	2.83336	3.02761	2.99073	2.606	2.59785	2.77894	2.68644	8.47271	2.77583	2.89492	Not Detected	Not Detected	Not Detected	Not Detected	Detected	Not Detected	Not Detected	Not Detected	Not Detected	Not Detected	Not Detected	Not Detected	Not Detected	Not Detected	Not Detected			FALSE
A_55_P2013499	6.11854	5.3423	15.2559	6.49512	9.03732	9.60836	3.26896	3.74892	3.024	3.07076	3.83554	3.16396	372.315	8.21439	10.6231	2.57733	2.56411	2.58363	2.92365	3.12378	2.83211	2.71049	2.68427	2.60316	2.59402	2.76861	2.68073	8.46262	2.77231	2.89932	Not Detected	Not Detected	Not Detected	Not Detected	Detected	Not Detected	Not Detected	Not Detected	Not Detected	Not Detected	Not Detected	Not Detected	Not Detected	Not Detected	Not Detected			FALSE
A_30_P01031900	6.10431	5.33061	15.2339	6.48617	9.02198	9.6001	3.26078	3.73998	3.01793	3.06495	3.82627	3.15688	45.9234	8.20532	10.6361	2.57504	2.56254	2.57699	2.92134	3.11937	2.83082	2.70492	2.67886	2.60075	2.5903	2.75761	2.67514	5.31451	2.76877	2.90317	Not Detected	Not Detected	Not Detected	Not Detected	Not Detected	Not Detected	Not Detected	Not Detected	Not Detected	Not Detected	Not Detected	Not Detected	Not Detected	Not Detected	Not Detected		lincRNA:chr1:107885386-107886798 reverse strand	FALSE
A_30_P01033650	470.473	479.531	94.4441	49.6135	88.1985	275.001	41.5449	56.2546	47.0226	66.9961	39.7385	41.4169	166.846	119.031	91.3774	7.96554	7.84646	5.80554	5.85605	6.26388	7.20541	6.19162	6.2658	6.20755	7.02189	5.812	6.60875	7.25587	7.07474	6.39908	Detected	Detected	Detected	Detected	Detected	Detected	Detected	Detected	Detected	Detected	Detected	Detected	Detected	Detected	Detected		lincRNA:chr7:134369091-134376366 reverse strand	FALSE
A_30_P01028712	8.0632	28.8063	101.749	6.469	18.4797	21.0029	10.4936	11.5154	9.67549	11.1613	6.42189	11.1591	478.149	10.6637	10.6597	2.79311	3.79994	5.90214	2.91547	4.1169	3.67137	4.16282	4.10662	3.76063	4.36359	3.39083	4.6217	8.83136	3.3085	2.908	Not Detected	Not Detected	Not Detected	Not Detected	Detected	Detected	Not Detected	Not Detected	Not Detected	Not Detected	Detected	Not Detected	Not Detected	Not Detected	Not Detected		lincRNA:chr8:49853937-49874087 forward strand	FALSE
A_55_P1970693	6.0636	5.2965	15.1712	6.45571	8.97842	9.57565	3.2366	3.71414	2.99907	3.04798	3.79956	3.1364	51.814	8.18645	10.6748	2.56867	2.55757	2.55703	2.9107	3.10812	2.82719	2.68825	2.66442	2.59305	2.57936	2.73028	2.661	5.50465	2.75929	2.91198	Not Detected	Not Detected	Not Detected	Not Detected	Detected	Not Detected	Not Detected	Not Detected	Not Detected	Not Detected	Not Detected	Not Detected	Not Detected	Not Detected	Not Detected			FALSE
A_30_P01032260	6.05071	5.28552	15.1515	6.44589	8.96426	9.56755	3.22878	3.70569	2.99308	3.04251	3.79089	3.12993	58.6765	22.3218	10.6885	2.56648	2.5563	2.55042	2.90733	3.10413	2.826	2.68317	2.65923	2.59042	2.57583	2.72227	2.6562	5.6953	4.46639	2.91488	Not Detected	Not Detected	Not Detected	Not Detected	Detected	Not Detected	Not Detected	Not Detected	Not Detected	Not Detected	Not Detected	Not Detected	Not Detected	Not Detected	Not Detected		lincRNA:chr3:26986265-26986767 forward strand	FALSE
A_30_P01027750	6.038	5.27444	18.3656	6.437	8.95272	9.55834	3.22115	3.69749	2.98716	3.03723	3.78238	3.12372	34.3535	20.8607	10.7046	2.5643	2.55503	3.64398	2.90317	3.10005	2.82394	2.67808	2.65449	2.5879	2.57252	2.71428	2.65093	4.88385	4.353	2.91934	Not Detected	Not Detected	Not Detected	Not Detected	Not Detected	Not Detected	Not Detected	Not Detected	Not Detected	Not Detected	Not Detected	Not Detected	Not Detected	Not Detected	Not Detected		lincRNA:chr9:56654505-56654959 reverse strand	FALSE
(+)E1A_r60_a107	239.644	201.134	137.437	809.925	207.737	153.211	230.112	196.642	135.608	226.042	141.117	311.916	251.47	843.787	330.906	7.02854	6.63321	6.34201	9.72345	7.44359	6.41251	8.64524	8.02333	7.77105	8.83468	7.64296	9.76417	7.87491	9.89822	8.34803	Detected	Detected	Detected	Detected	Detected	Detected	Detected	Detected	Detected	Detected	Detected	Detected	Detected	Detected	Detected		Unknown	pos
A_51_P118763	2244.14	2065.61	2355.73	1022.74	1504.36	2132.05	594.83	750.81	650.142	512.157	825.72	293.107	1576.27	1261.71	1272.74	10.2361	9.9692	10.4636	10.0746	10.1693	10.1714	10.018	9.93957	10.029	10.045	10.1482	9.67464	10.5123	10.4674	10.2843	Detected	Detected	Detected	Detected	Detected	Detected	Detected	Detected	Detected	Detected	Detected	Detected	Detected	Detected	Detected	Ahctf1	Mus musculus AT hook containing transcription factor 1 (Ahctf1), mRNA [NM_026375]	FALSE	226747
A_51_P378576	8.49783	17.4272	15.0773	14.2175	8.90514	10.9567	5.71335	5.81467	3.16194	3.02183	13.046	3.10498	65.4771	9.8008	10.7284	2.81172	3.15491	2.52431	3.98773	3.0854	2.97893	3.28491	3.24335	2.66269	2.56154	4.3035	2.63725	5.8694	3.18877	2.92596	Not Detected	Not Detected	Not Detected	Not Detected	Detected	Not Detected	Not Detected	Not Detected	Not Detected	Not Detected	Not Detected	Not Detected	Not Detected	Not Detected	Not Detected	B3gnt7	Mus musculus UDP-GlcNAc:betaGal beta-1,3-N-acetylglucosaminyltransferase 7 (B3gnt7), mRNA [NM_145222]	FALSE	227327
A_30_P01021682	5.99103	6.97034	15.0601	6.39557	8.8916	9.52349	3.19074	3.66618	2.96431	3.01693	3.74898	3.09913	52.748	8.14815	10.7378	2.55647	2.66481	2.51856	2.88666	3.07944	2.81749	2.65521	2.63653	2.57857	2.55808	2.68609	2.63337	5.52968	2.74374	2.92806	Not Detected	Not Detected	Not Detected	Not Detected	Detected	Not Detected	Not Detected	Not Detected	Not Detected	Not Detected	Not Detected	Not Detected	Not Detected	Not Detected	Not Detected		lincRNA:chr5:110964854-110965222 forward strand	FALSE
A_30_P01033450	5.97997	5.2237	15.0426	6.38533	8.8799	9.51639	3.18346	3.65857	2.95884	3.01213	3.74092	3.0932	102.817	8.14282	10.7496	2.55475	2.5482	2.51317	2.88219	3.07462	2.81624	2.65035	2.63265	2.5763	2.55511	2.67944	2.6295	6.53971	2.74145	2.93029	Not Detected	Not Detected	Not Detected	Not Detected	Detected	Not Detected	Not Detected	Not Detected	Not Detected	Not Detected	Not Detected	Not Detected	Not Detected	Not Detected	Not Detected		lincRNA:chr13:90247709-90253992 reverse strand	FALSE
A_55_P2142695	5.96929	5.21407	61.0783	6.37519	8.86699	9.50724	3.17632	3.65117	7.02153	3.00748	3.733	3.08755	238.672	8.13588	10.7575	2.55314	2.54684	5.1717	2.87617	3.06805	2.81461	2.64501	2.62929	3.27858	2.55191	2.67372	2.62582	7.79613	2.73806	2.93305	Not Detected	Not Detected	Not Detected	Not Detected	Detected	Not Detected	Not Detected	Not Detected	Not Detected	Not Detected	Not Detected	Not Detected	Not Detected	Not Detected	Not Detected	E330014E10Rik	Mus musculus RIKEN cDNA E330014E10 gene (E330014E10Rik), mRNA [NM_001122668]	FALSE	665943
A_55_P2253279	5.95893	5.20467	15.0116	6.36387	8.8524	9.49816	3.16925	3.644	2.94815	3.0029	3.72492	3.08204	64.5435	8.12868	10.7651	2.55173	2.54562	2.50429	2.87148	3.06343	2.81272	2.64004	2.62634	2.57167	2.54855	2.66651	2.62251	5.84747	2.73584	2.93426	Not Detected	Not Detected	Not Detected	Not Detected	Detected	Not Detected	Not Detected	Not Detected	Not Detected	Not Detected	Not Detected	Not Detected	Not Detected	Not Detected	Not Detected			FALSE
A_30_P01022605	5.94893	5.19555	14.9967	6.35435	8.84544	9.49052	3.1621	3.63693	7.45265	2.99859	3.71719	3.07663	58.9201	8.1252	10.7711	2.55016	2.54432	2.49784	2.86652	3.0604	2.81124	2.63557	2.6231	3.3567	2.5458	2.6594	2.61872	5.70153	2.73465	2.93604	Not Detected	Not Detected	Not Detected	Not Detected	Detected	Not Detected	Not Detected	Not Detected	Not Detected	Not Detected	Not Detected	Not Detected	Not Detected	Not Detected	Not Detected		lincRNA:chr11:96112907-96125798 forward strand	FALSE
A_30_P01032129	9.01181	12.8226	14.982	6.34539	8.82782	9.47907	3.15516	3.98021	33.7779	2.99387	3.70959	3.07128	65.2805	17.9046	10.7797	2.83577	2.8878	2.49273	2.8623	3.05286	2.80944	2.63095	2.83049	5.70195	2.54266	2.65357	2.61496	5.86516	4.09609	2.93888	Not Detected	Detected	Not Detected	Not Detected	Detected	Not Detected	Not Detected	Not Detected	Not Detected	Not Detected	Not Detected	Not Detected	Not Detected	Not Detected	Not Detected		lincRNA:chr6:5311375-5328075 reverse strand	FALSE
A_66_P107256	5.92998	5.1783	14.968	6.33286	8.81602	9.47075	3.14821	3.62356	8.70155	2.99009	3.70172	3.06602	65.4288	12.3104	10.787	2.54719	2.54194	2.48846	2.85621	3.04878	2.80822	2.62693	2.61737	3.57656	2.54007	2.64687	2.61131	5.86865	3.49475	2.94074	Not Detected	Not Detected	Not Detected	Not Detected	Detected	Not Detected	Not Detected	Not Detected	Not Detected	Not Detected	Not Detected	Not Detected	Not Detected	Not Detected	Not Detected	Kcna10	Mus musculus potassium voltage-gated channel, shaker-related subfamily, member 10 (Kcna10), mRNA [NM_001081140]	FALSE	242151
A_52_P502849	43.7977	629.783	47.9248	6.32154	8.80509	34.1146	7.30733	18.9279	304.464	8.21631	3.6948	3.06094	264.875	37.0238	21.3093	4.61454	8.25193	4.8389	2.852	3.04433	4.33701	3.60196	4.77208	8.9442	3.89428	2.64132	2.60855	7.95855	5.32495	4.1432	Detected	Detected	Not Detected	Not Detected	Detected	Not Detected	Not Detected	Detected	Not Detected	Not Detected	Detected	Not Detected	Not Detected	Not Detected	Not Detected	Igkv3-4	Mus musculus immunoglobulin kappa chain variable 21 (V21)-4, mRNA (cDNA clone IMAGE:4989625). [BC108385]	FALSE	626347
A_30_P01030287	171.711	228.129	213.081	116.474	140.746	208.396	84.0395	98.4132	103.995	77.625	119.01	54.7325	234.92	50.4857	121.479	6.55795	6.80642	6.97736	7.04962	6.91956	6.82275	7.20591	7.05521	7.38157	7.2556	7.38126	7.04654	7.77197	5.79611	6.83643	Detected	Detected	Detected	Detected	Detected	Detected	Detected	Detected	Detected	Detected	Detected	Detected	Detected	Detected	Detected		lincRNA:chr15:77575125-77585575 forward strand	FALSE
A_55_P2156370	42.5049	60.7636	123.728	8.6889	19.4949	30.0139	17.8411	15.6124	13.6109	12.7215	13.7777	10.6167	128.321	8.09003	20.2498	4.57172	4.87853	6.19085	3.27948	4.19655	4.16586	4.95203	4.50811	4.32914	4.56935	4.37453	4.54551	6.88638	2.7224	4.06439	Detected	Not Detected	Not Detected	Not Detected	Detected	Detected	Not Detected	Not Detected	Not Detected	Not Detected	Detected	Not Detected	Detected	Not Detected	Not Detected	BB014433	Mus musculus expressed sequence BB014433 (BB014433), non-coding RNA [NR_037972]	FALSE	434285
A_30_P01025804	5.896	5.14455	14.9174	6.29143	8.76533	9.42543	3.12197	3.5973	2.91282	2.97398	3.67244	3.04669	51.9451	8.08292	10.7961	2.54117	2.53659	2.47878	2.83906	3.02802	2.79925	2.61131	2.60642	2.55609	2.52879	2.6249	2.60036	5.51029	2.72	2.94423	Not Detected	Not Detected	Not Detected	Not Detected	Detected	Not Detected	Not Detected	Not Detected	Not Detected	Not Detected	Not Detected	Not Detected	Not Detected	Not Detected	Not Detected		lincRNA:chr11:68200716-68214458 forward strand	FALSE
A_51_P209518	1425.12	1715.87	1387.46	685.825	1123.11	1551.11	511.634	750.891	577.906	436.773	736.513	309.5	857.707	636.191	1005.16	9.57638	9.69289	9.71268	9.49799	9.768	9.71231	9.78687	9.9404	9.86651	9.8118	9.98644	9.75105	9.65749	9.49421	9.94467	Detected	Detected	Detected	Detected	Detected	Detected	Detected	Detected	Detected	Detected	Detected	Detected	Detected	Detected	Detected	Galnt1	Mus musculus UDP-N-acetyl-alpha-D-galactosamine:polypeptide N-acetylgalactosaminyltransferase 1 (Galnt1), transcript variant 1, mRNA [NM_013814]	FALSE	14423
A_51_P353592	6738.62	7525.37	6815.66	3794.35	4254.46	3395.19	2530.72	2989.6	2746.7	1737.97	3311.45	1382.64	4891.3	2084.32	4300.41	11.8993	11.9157	12.0168	11.9237	11.6218	10.884	12.0672	11.9072	12.0274	11.8171	12.0828	11.9846	12.0965	11.192	12.0367	Detected	Detected	Detected	Detected	Detected	Detected	Detected	Detected	Detected	Detected	Detected	Detected	Detected	Detected	Detected	Commd4	Mus musculus COMM domain containing 4 (Commd4), mRNA [NM_025417]	FALSE	66199
A_30_P01030147	387.302	382.828	238.391	154.501	242.806	161.868	118.807	135.088	142.437	116.509	121.914	85.3526	368.08	102.394	270.686	7.68912	7.53003	7.14094	7.43792	7.64355	6.4866	7.70537	7.49338	7.84795	7.85203	7.42058	7.76591	8.44658	6.84847	8.04451	Detected	Detected	Detected	Detected	Detected	Detected	Detected	Detected	Detected	Detected	Detected	Detected	Detected	Detected	Detected		lincRNA:chr1:193875525-193978800 reverse strand	FALSE
A_55_P2183940	21.1845	40.6587	14.8747	6.24765	8.72356	10.7916	11.0148	5.66636	33.428	9.45289	7.2524	3.02879	40.1139	8.0607	10.8045	3.5924	4.31515	2.47718	2.81912	3.01015	2.96472	4.23594	3.21904	5.68579	4.11549	3.52983	2.59017	5.11335	2.71244	2.94631	Not Detected	Detected	Not Detected	Not Detected	Not Detected	Not Detected	Not Detected	Not Detected	Not Detected	Not Detected	Detected	Not Detected	Not Detected	Not Detected	Not Detected	Olfr47	Mus musculus olfactory receptor 47 (Olfr47), mRNA [NM_146370]	FALSE	18346
ETG08_142674	5.99264	5.15104	15.3177	5.76886	7.3394	7.74781	3.30706	3.53517	2.9107	3.26977	3.61554	3.01934	10.3504	7.73061	8.95828	2.55668	2.53758	2.60376	2.65188	2.61208	2.57432	2.73919	2.57948	2.55506	2.75845	2.58473	2.58383	2.61478	2.62333	2.60918	Not Detected	Not Detected	Not Detected	Not Detected	Not Detected	Not Detected	Not Detected	Not Detected	Not Detected	Not Detected	Not Detected	Not Detected	Not Detected	Not Detected	Not Detected		Unknown	pos
A_30_P01027500	5.85489	7.50273	14.8564	6.22648	8.70435	9.3644	3.08597	3.56331	3.13836	10.6598	3.63239	3.02068	51.3879	8.04836	10.8062	2.5347	2.6796	2.47652	2.8096	3.00265	2.78701	2.59116	2.59197	2.65226	4.3014	2.59603	2.58495	5.49115	2.70905	2.94683	Not Detected	Not Detected	Not Detected	Not Detected	Detected	Not Detected	Not Detected	Not Detected	Not Detected	Not Detected	Not Detected	Not Detected	Not Detected	Not Detected	Not Detected		lincRNA:chr8:124355710-124401160 reverse strand	FALSE
A_55_P2044627	514.813	604.921	387.45	174.781	206.972	298.883	213.185	238.642	220.568	164.36	241.307	118.527	327.3	204.602	225.883	8.09544	8.19441	7.83904	7.60895	7.44056	7.32486	8.53801	8.30119	8.48259	8.36594	8.39795	8.2698	8.27073	7.86975	7.76505	Detected	Detected	Detected	Detected	Detected	Detected	Detected	Detected	Detected	Detected	Detected	Detected	Detected	Detected	Detected	Rnase10	Mus musculus ribonuclease, RNase A family, 10 (non-active) (Rnase10), transcript variant 1, mRNA [NM_029145]	FALSE	75019
A_30_P01024111	8.462	7.18622	14.8405	6.20598	8.68365	9.34321	3.07483	3.55318	8.02174	2.94754	3.61994	3.01312	250.724	8.03658	19.7005	2.81018	2.67106	2.47594	2.80268	2.99413	2.78264	2.58481	2.58765	3.46176	2.50196	2.58754	2.58026	7.87088	2.70492	4.01929	Not Detected	Not Detected	Not Detected	Not Detected	Detected	Not Detected	Not Detected	Not Detected	Not Detected	Not Detected	Not Detected	Not Detected	Not Detected	Not Detected	Not Detected		lincRNA:chr3:68867193-68876128 forward strand	FALSE
A_55_P1958961	234.554	329.433	243.83	100.335	162.229	314.434	73.4913	92.7027	74.8121	75.3322	75.2457	60.4469	137.306	175.978	49.303	6.9983	7.32117	7.17171	6.84328	7.10998	7.39058	7.0183	6.97338	6.89149	7.20346	6.71838	7.20094	6.99037	7.65828	5.45538	Detected	Detected	Detected	Detected	Detected	Detected	Detected	Detected	Not Detected	Detected	Detected	Detected	Detected	Detected	Detected			FALSE
A_52_P668478	346.758	299.954	336.826	124.646	218.103	349.165	106.719	133.241	149.144	72.9391	151.137	48.2041	186.173	146.94	306.581	7.53953	7.19201	7.63359	7.14094	7.50825	7.55008	7.55678	7.47209	7.91754	7.15517	7.74127	6.84795	7.42465	7.38549	8.23751	Detected	Detected	Detected	Detected	Detected	Detected	Detected	Detected	Detected	Detected	Detected	Detected	Detected	Detected	Detected	Rhbdd2	Mus musculus rhomboid domain containing 2 (Rhbdd2), mRNA [NM_146002]	FALSE	215160
A_55_P2098609	5.83033	5.30176	14.8197	6.17622	8.65214	9.31714	3.05897	6.45348	2.86659	4.42228	3.60217	4.35986	71.1799	8.02309	10.8018	2.5308	2.55842	2.47521	2.78946	2.97984	2.77815	2.57507	3.3505	2.53504	3.08818	2.57484	3.23986	5.99533	2.70116	2.94515	Not Detected	Not Detected	Not Detected	Not Detected	Detected	Not Detected	Not Detected	Not Detected	Not Detected	Not Detected	Not Detected	Not Detected	Not Detected	Not Detected	Not Detected	Spag16	Mus musculus adult male testis cDNA, RIKEN full-length enriched library, clone:4930585K05 product:hypothetical G-protein beta WD-40 repeat/Peptidase S9A, prolyl oligopeptidase, N-terminal beta-propeller domain containing protein, full insert sequence. [AK016352]	FALSE	66722
A_55_P2076861	41.2957	62.4528	35.7357	14.5986	12.4366	37.0476	23.0134	27.3035	19.4363	11.8353	19.5167	9.57006	112.23	17.0017	57.6436	4.53108	4.91829	4.43341	4.02563	3.55971	4.44911	5.33338	5.25416	4.88226	4.45328	4.82965	4.38651	6.68403	4.00133	5.6959	Detected	Detected	Not Detected	Not Detected	Detected	Not Detected	Not Detected	Detected	Detected	Detected	Detected	Not Detected	Detected	Not Detected	Not Detected	Sema6d	Mus musculus sema domain, transmembrane domain (TM), and cytoplasmic domain, (semaphorin) 6D (Sema6d), transcript variant 4, mRNA [NM_199241]	FALSE	214968
A_30_P01032677	26.7243	19.3791	51.612	6.15591	8.63906	17.3313	5.55932	5.22559	7.05276	3.59738	7.31316	2.99652	180.188	8.00714	10.8026	3.92677	3.26955	4.93644	2.7817	2.97457	3.42923	3.2569	3.14295	3.28332	2.91991	3.53991	2.56918	7.37656	2.69624	2.94524	Not Detected	Not Detected	Not Detected	Not Detected	Detected	Not Detected	Not Detected	Not Detected	Not Detected	Not Detected	Not Detected	Not Detected	Not Detected	Not Detected	Not Detected		lincRNA:chr8:83210957-83219451 forward strand	FALSE
A_30_P01025386	43.3638	42.0933	36.2063	12.1697	8.6336	14.5901	19.8068	30.5833	18.6344	16.1444	22.5154	13.4562	65.3272	22.5517	10.7945	4.59963	4.36234	4.45105	3.73015	2.97241	3.23872	5.10891	5.41945	4.81827	4.90855	5.01983	4.90256	5.86588	4.48567	2.94368	Detected	Detected	Not Detected	Not Detected	Detected	Not Detected	Not Detected	Detected	Not Detected	Detected	Detected	Not Detected	Detected	Not Detected	Detected		lincRNA:chr15:101084597-101095097 reverse strand	FALSE
A_51_P101075	20909.5	23206	16720.9	16353.5	23389.4	22708	7786.54	8325.87	6878.59	6689.88	8286.12	5133.58	12433.8	14432.4	16363.1	13.5885	13.611	13.326	13.992	14.075	13.755	13.6183	13.3422	13.3121	13.7228	13.3565	13.8858	13.4288	13.9847	13.998	Detected	Detected	Detected	Detected	Detected	Detected	Detected	Detected	Detected	Detected	Detected	Detected	Detected	Detected	Detected	Cnppd1	Mus musculus cyclin Pas1/PHO80 domain containing 1 (Cnppd1), mRNA [NM_026977]	FALSE	69171
A_51_P102518	11.7144	12.0897	17.9425	5.84171	7.66089	12.6751	3.71321	14.0069	6.36822	3.24612	4.66811	3.3253	40.183	9.06575	9.42473	2.99039	2.85033	3.61939	2.67141	2.67402	3.10374	2.9007	4.36951	3.15491	2.73497	3.08061	2.82791	5.11689	3.04051	2.67452	Not Detected	Not Detected	Not Detected	Not Detected	Not Detected	Not Detected	Not Detected	Not Detected	Not Detected	Not Detected	Not Detected	Not Detected	Not Detected	Not Detected	Not Detected	Tmem225	Mus musculus transmembrane protein 225 (Tmem225), mRNA [NM_029379]	FALSE	75667
A_55_P2058557	41.4147	37.7676	47.6132	9.60792	11.2685	20.7089	20.38	48.2365	21.7236	12.7837	17.7676	20.4607	396.686	45.3481	10.786	4.53365	4.20925	4.83047	3.39311	3.43756	3.65391	5.14887	6.05236	5.0523	4.57693	4.705	5.5187	8.54652	5.63635	2.9405	Detected	Detected	Detected	Not Detected	Detected	Not Detected	Not Detected	Detected	Not Detected	Not Detected	Detected	Not Detected	Detected	Detected	Not Detected	Dnajb5	DnaJ (Hsp40) homolog, subfamily B, member 5 [Source:MGI Symbol;Acc:MGI:1930018] [ENSMUST00000084662]	FALSE	56323
A_55_P2068096	3205	3110.46	3219.71	1661.9	3667.98	4243.37	939.392	1023.63	1255.79	459.248	1342.24	491.135	2667.36	1761.64	1157.31	10.7883	10.5744	10.9199	10.746	11.4118	11.2033	10.6581	10.3872	10.9394	9.8813	10.8227	10.4689	11.2539	10.9488	10.1504	Detected	Detected	Detected	Detected	Detected	Detected	Detected	Detected	Detected	Detected	Detected	Detected	Detected	Detected	Detected	Rap1gap	Mus musculus adult male eyeball cDNA, RIKEN full-length enriched library, clone:7530404F24 product:unclassifiable, full insert sequence. [AK078677]	FALSE	110351
A_55_P2007510	14165.7	14124.6	12603.5	6407.88	3708.04	9131.11	5249.06	6308.57	6515.33	4019.34	6620.38	3029.37	7943.16	8420.7	9786.01	13.0074	12.8685	12.8949	12.683	11.4293	12.3885	13.0726	12.964	13.2323	13.0158	13.0438	13.122	12.7936	13.1998	13.2276	Detected	Detected	Detected	Detected	Detected	Detected	Detected	Detected	Detected	Detected	Detected	Detected	Detected	Detected	Detected	Pef1	Mus musculus penta-EF hand domain containing 1 (Pef1), mRNA [NM_026441]	FALSE	67898
A_55_P2101431	361.915	393.827	296.424	198.76	285.12	436.206	111.587	99.6699	99.9359	102.435	110.691	86.5776	182.837	204.581	218.78	7.5973	7.57301	7.45257	7.78273	7.87063	7.87033	7.61572	7.0696	7.32205	7.65845	7.276	7.78584	7.39877	7.86877	7.71277	Detected	Detected	Detected	Detected	Detected	Detected	Detected	Detected	Detected	Detected	Detected	Detected	Detected	Detected	Detected	Mrps25	Mus musculus mitochondrial ribosomal protein S25 (Mrps25), nuclear gene encoding mitochondrial protein, mRNA [NM_025578]	FALSE	64658
A_51_P113205	6.04251	5.4215	15.2412	5.59717	7.67545	8.19824	3.06715	3.74642	2.95971	3.15449	3.63151	2.99834	10.5155	7.8702	9.71745	2.56503	2.57533	2.57918	2.61085	2.67714	2.6236	2.58001	2.68284	2.57668	2.6534	2.59554	2.57028	2.66389	2.65839	2.7197	Not Detected	Not Detected	Not Detected	Not Detected	Not Detected	Not Detected	Not Detected	Not Detected	Not Detected	Not Detected	Not Detected	Not Detected	Not Detected	Not Detected	Not Detected	F13b	Mus musculus coagulation factor XIII, beta subunit (F13b), mRNA [NM_031164]	FALSE	14060
A_51_P211765	124.806	160.29	101.694	74.7872	36.7332	202.07	29.2156	34.4375	30.4484	32.3272	83.0054	22.987	83.1689	157.336	49.2884	6.09688	6.31675	5.90064	6.42685	5.08648	6.78195	5.68509	5.58443	5.54232	5.94672	6.85685	5.69483	6.22577	7.49918	5.45425	Detected	Detected	Detected	Detected	Detected	Detected	Detected	Detected	Not Detected	Detected	Detected	Not Detected	Detected	Detected	Detected	Rin1	Mus musculus Ras and Rab interactor 1 (Rin1), mRNA [NM_145495]	FALSE	225870
A_55_P2105878	799.563	867.113	699.506	369.341	311.596	376.721	275.055	399.822	243.87	244.339	334.308	164.517	363.578	339.221	338.605	8.73528	8.6956	8.70656	8.63494	7.99284	7.65993	8.89327	9.02521	8.62837	8.94968	8.85598	8.78412	8.42868	8.57644	8.38324	Detected	Detected	Detected	Detected	Detected	Detected	Detected	Detected	Detected	Detected	Detected	Detected	Detected	Detected	Detected	Ccr10	Mus musculus chemokine (C-C motif) receptor 10 (Ccr10), mRNA [NM_007721]	FALSE	12777
A_55_P1955847	5.80626	5.02992	14.788	6.0642	8.57992	9.1933	3.00471	3.49746	2.82588	2.91668	17.4119	2.97282	83.0427	27.5753	10.7751	2.52666	2.51851	2.47429	2.74374	2.95116	2.75492	2.54254	2.56144	2.51133	2.47594	4.67566	2.55295	6.22412	4.83306	2.93739	Not Detected	Not Detected	Not Detected	Not Detected	Detected	Not Detected	Not Detected	Not Detected	Not Detected	Not Detected	Not Detected	Not Detected	Not Detected	Not Detected	Not Detected			FALSE
A_55_P2012702	5.80692	5.02824	14.7896	6.05603	8.57925	9.17935	3.00159	3.49564	2.82331	2.91569	3.53678	2.97165	103.898	11.9393	10.7735	2.5268	2.51812	2.47432	2.74103	2.95052	2.75289	2.54053	2.56056	2.50951	2.47477	2.52561	2.5522	6.55893	3.45732	2.93685	Not Detected	Not Detected	Not Detected	Not Detected	Detected	Not Detected	Not Detected	Not Detected	Not Detected	Not Detected	Not Detected	Not Detected	Not Detected	Not Detected	Not Detected	Kcnh4	Mus musculus potassium voltage-gated channel, subfamily H (eag-related), member 4 (Kcnh4), mRNA [NM_001081194]	FALSE	380728
A_30_P01022291	5.80805	5.02736	14.7918	6.05061	8.57669	9.17107	2.99883	3.494	2.82123	2.91494	3.53336	2.97051	12.7915	7.94645	46.0069	2.52694	2.51796	2.4744	2.7384	2.94908	2.75161	2.53859	2.55998	2.50824	2.47408	2.52256	2.5515	3.59555	2.67994	5.34882	Not Detected	Not Detected	Not Detected	Not Detected	Not Detected	Not Detected	Not Detected	Not Detected	Not Detected	Not Detected	Not Detected	Not Detected	Not Detected	Not Detected	Not Detected		lincRNA:chr7:7075114-7089895 forward strand	FALSE
A_30_P01023888	25871.7	18723.6	20368.4	26811.7	29845.6	32984.6	11722	14724.7	13105.1	10477.6	17994.4	10853.1	21139.2	13456.9	30618	13.9285	13.2792	13.6013	14.6679	14.4648	14.3563	14.1791	14.1213	14.2478	14.3384	14.4997	14.9162	14.1105	13.8869	14.9387	Detected	Detected	Detected	Detected	Detected	Detected	Detected	Detected	Detected	Detected	Detected	Detected	Detected	Detected	Detected		lincRNA:chr17:39960567-39992817 forward strand	FALSE
A_55_P2120897	5.81109	5.02593	14.7969	6.0384	8.57599	9.15887	2.99356	3.49127	2.81694	2.91373	3.52706	2.96918	57.4263	7.93958	10.7733	2.52746	2.51772	2.47455	2.73425	2.94874	2.74962	2.53504	2.55882	2.50443	2.47398	2.51576	2.55026	5.65949	2.67818	2.9367	Not Detected	Not Detected	Not Detected	Not Detected	Detected	Not Detected	Not Detected	Not Detected	Not Detected	Not Detected	Not Detected	Not Detected	Not Detected	Not Detected	Not Detected		uy16e03.y1 McCarrey Eddy spermatocytes Mus musculus cDNA clone IMAGE:3658085 5'. [BG100880]	FALSE
A_55_P2122619	15.6894	8.13934	593.551	35.3282	17.0384	534.462	12.1577	792.323	103.285	153.167	147.299	30.6885	2325.72	390.221	221.981	3.25318	2.69743	8.46654	5.38389	3.99742	8.17195	4.38533	10.028	7.37184	8.26666	7.70537	6.14392	11.0612	8.79001	7.73523	Not Detected	Detected	Detected	Detected	Detected	Detected	Detected	Detected	Detected	Detected	Not Detected	Not Detected	Not Detected	Detected	Detected	Asb11	Mus musculus ankyrin repeat and SOCS box-containing 11 (Asb11), mRNA [NM_026853]	FALSE	68854
A_55_P1953663	5.81562	5.02576	14.8024	6.02898	8.57431	9.14532	2.98902	3.48937	131.69	2.91302	3.52147	2.96846	130.985	7.93523	10.7782	2.52824	2.51769	2.47475	2.73062	2.94848	2.74791	2.53139	2.55797	7.73295	2.47385	2.50901	2.54977	6.91846	2.67711	2.93824	Not Detected	Detected	Not Detected	Not Detected	Detected	Not Detected	Not Detected	Not Detected	Not Detected	Not Detected	Not Detected	Not Detected	Not Detected	Not Detected	Not Detected	Stk4	Mus musculus adult male testis cDNA, RIKEN full-length enriched library, clone:4932441K08 product:serine/threonine kinase 4, full insert sequence. [AK030098]	FALSE	58231
A_55_P1983553	5.8183	5.02615	14.8083	6.02365	8.57395	9.14178	2.98703	3.48874	5.1268	2.91287	3.51902	2.96839	256.24	7.93322	10.7803	2.52879	2.51779	2.4749	2.72857	2.94798	2.74738	2.52962	2.55753	2.94587	2.47381	2.50475	2.54973	7.90686	2.67635	2.93946	Not Detected	Not Detected	Not Detected	Not Detected	Detected	Not Detected	Not Detected	Not Detected	Not Detected	Not Detected	Not Detected	Not Detected	Not Detected	Not Detected	Not Detected	AF529169	Mus musculus cDNA sequence AF529169 (AF529169), mRNA [NM_153509]	FALSE	209743
A_55_P2007464	217775	227592	203289	69863.2	144165	153391	98884.6	121258	87465.2	83552.6	94254.9	46283.3	155030	89375.5	102569	17.1945	17.242	17.0983	16.022	16.8324	16.8292	17.0623	17.0552	16.7782	17.0795	16.7499	16.8324	16.9673	16.7128	16.7205	Detected	Detected	Detected	Detected	Detected	Detected	Detected	Detected	Detected	Detected	Detected	Detected	Detected	Detected	Detected		predicted gene 6576 [Source:MGI Symbol;Acc:MGI:3646644] [ENSMUST00000169678]	FALSE
A_30_P01020897	5.8248	5.02801	14.8188	6.01574	8.57872	9.13648	4.50402	3.48815	10.8868	2.91295	3.51471	2.96893	32.8572	7.93371	10.7861	2.52997	2.51807	2.47519	2.72558	2.94996	2.74644	3.04793	2.55703	3.95354	2.47383	2.49673	2.55008	4.81746	2.67656	2.94062	Not Detected	Not Detected	Not Detected	Not Detected	Not Detected	Not Detected	Not Detected	Not Detected	Not Detected	Not Detected	Not Detected	Not Detected	Not Detected	Not Detected	Not Detected		lincRNA:chr10:92550314-92577555 reverse strand	FALSE
A_55_P2151672	1567.26	1766.76	1381.42	18.7069	18.9305	9.13609	764.141	893.672	802.399	605.228	774.21	436.237	963.773	91.1899	10.7919	9.72135	9.7377	9.70535	4.41951	4.15348	2.74623	10.3664	10.1978	10.3331	10.3008	10.0561	10.2789	9.81377	6.68348	2.94262	Detected	Detected	Detected	Not Detected	Detected	Detected	Not Detected	Detected	Not Detected	Detected	Detected	Not Detected	Detected	Detected	Detected		predicted gene 5316 [Source:MGI Symbol;Acc:MGI:3645576] [ENSMUST00000050391]	FALSE
A_30_P01024612	7.59862	8.78379	14.8303	6.01291	8.58947	9.13364	2.98115	3.48846	2.80564	2.91363	3.51118	2.97019	67.4811	7.92982	10.8011	2.77335	2.71625	2.47553	2.72463	2.95499	2.74595	2.52386	2.55728	2.49237	2.47395	2.49052	2.5512	5.92126	2.67535	2.94498	Not Detected	Not Detected	Not Detected	Not Detected	Detected	Not Detected	Not Detected	Not Detected	Not Detected	Not Detected	Not Detected	Not Detected	Not Detected	Not Detected	Not Detected		lincRNA:chr7:118248833-118267766 reverse strand	FALSE
A_30_P01020457	81.4593	97.5444	104.985	48.3636	54.6704	51.3796	34.6045	38.708	36.6968	34.0031	43.69	22.6089	125.893	70.7364	58.7703	5.48648	5.57038	5.94949	5.82081	5.61875	4.91024	5.92342	5.74618	5.82244	6.01613	5.94834	5.6725	6.85646	6.30446	5.7246	Detected	Detected	Detected	Detected	Detected	Detected	Detected	Detected	Detected	Detected	Detected	Detected	Detected	Detected	Detected		lincRNA:chr9:118291593-118324230 forward strand	FALSE
A_52_P622230	189.393	319.502	206.222	207.734	227.543	144.308	145.029	167.191	148.369	80.9067	169.564	72.1506	259.855	117.364	219.386	6.68839	7.27979	6.92893	7.844	7.55914	6.32744	7.98969	7.79235	7.90929	7.31603	7.89484	7.48819	7.92682	7.0555	7.71867	Detected	Detected	Detected	Detected	Detected	Detected	Detected	Detected	Detected	Detected	Detected	Detected	Detected	Detected	Detected	Gm4890	Mus musculus predicted gene 4890 (Gm4890), transcript variant 1, non-coding RNA [NR_045822]	FALSE	234479
A_55_P2236622	137.405	153.587	57.1644	34.4332	31.89	135.861	18.7816	20.6883	28.6019	25.4859	36.3786	14.7049	128.66	38.6866	44.7917	6.2443	6.25151	5.07986	5.34644	4.89387	6.23779	5.03525	4.8907	5.45091	5.58766	5.68605	5.03415	6.89149	5.39595	5.30539	Detected	Detected	Not Detected	Detected	Detected	Not Detected	Detected	Detected	Not Detected	Detected	Detected	Not Detected	Detected	Not Detected	Detected		Mus musculus 16 days embryo head cDNA, RIKEN full-length enriched library, clone:C130006C17 product:unclassifiable, full insert sequence. [AK081327]	FALSE
A_66_P139497	5.85296	5.04132	14.8628	6.00762	8.61045	9.13851	2.97874	3.49191	2.80196	2.91655	3.50698	2.97551	102.632	7.9303	10.8367	2.53444	2.52064	2.47667	2.72252	2.9634	2.74674	2.52153	2.55903	2.48925	2.47585	2.48405	2.55485	6.53567	2.67551	2.95336	Not Detected	Not Detected	Not Detected	Not Detected	Detected	Not Detected	Not Detected	Not Detected	Not Detected	Not Detected	Not Detected	Not Detected	Not Detected	Not Detected	Not Detected		predicted gene 9972 [Source:MGI Symbol;Acc:MGI:3642779] [ENSMUST00000069051]	FALSE
A_55_P1952212	62.4121	689.834	14.8725	9.32082	8.61895	43.9602	8.4459	12.264	19.8931	15.1208	6.3841	3.96261	139.602	7.93216	10.8503	5.10324	8.37079	2.47705	3.35552	2.96678	4.69417	3.82759	4.19253	4.91636	4.81107	3.38277	3.14435	7.01239	2.67617	2.95711	Detected	Detected	Not Detected	Not Detected	Detected	Not Detected	Not Detected	Not Detected	Not Detected	Not Detected	Detected	Not Detected	Not Detected	Not Detected	Detected	LOC100862489	PREDICTED: Mus musculus uncharacterized LOC100862489 (LOC100862489), mRNA [XM_003689273]	FALSE	100862489
A_52_P154858	9.13944	6.28029	14.8823	6.01012	8.62669	10.9476	2.97896	3.4951	2.80096	2.91892	3.50629	2.97965	62.8213	7.93457	10.8657	2.84174	2.64459	2.4775	2.7233	2.96979	2.97848	2.52179	2.56034	2.48844	2.47899	2.48272	2.55759	5.80764	2.67678	2.96175	Not Detected	Not Detected	Not Detected	Not Detected	Detected	Not Detected	Not Detected	Not Detected	Not Detected	Not Detected	Not Detected	Not Detected	Not Detected	Not Detected	Not Detected	A730049H05Rik	PREDICTED: Mus musculus RIKEN cDNA A730049H05 gene (A730049H05Rik), misc_RNA [XR_035139]	FALSE	74516
A_30_P01026678	5.87193	5.05263	14.8926	6.01231	8.63683	9.15194	2.97943	3.49708	2.80069	2.92027	3.50633	2.98209	45.5023	7.93754	10.8814	2.53745	2.52241	2.4778	2.72439	2.97369	2.7489	2.52233	2.56128	2.48814	2.48038	2.48282	2.55884	5.30007	2.67774	2.96669	Not Detected	Not Detected	Not Detected	Not Detected	Not Detected	Not Detected	Not Detected	Not Detected	Not Detected	Not Detected	Not Detected	Not Detected	Not Detected	Not Detected	Not Detected		lincRNA:chr7:49715933-49771497 forward strand	FALSE
(+)E1A_r60_a135	987.473	1044.04	848.414	1443.95	1008.41	903.33	1270.7	985.915	939.495	1134.75	756.985	1876.34	1212.66	4040.99	1019.62	9.04739	8.97156	8.99874	10.5468	9.61524	8.93597	11.0825	10.3259	10.5471	11.2054	10.0241	12.4449	10.1561	12.126	9.96415	Detected	Detected	Detected	Detected	Detected	Detected	Detected	Detected	Detected	Detected	Detected	Detected	Detected	Detected	Detected		Unknown	pos
A_55_P1963758	5.88615	7.25599	14.9146	6.01923	8.66173	9.16837	2.98115	3.50179	2.80056	2.92338	3.5072	2.98774	99.227	7.94453	10.922	2.53962	2.67299	2.47867	2.72659	2.98522	2.75091	2.52386	2.56371	2.48806	2.48302	2.48445	2.56273	6.48726	2.67946	2.97728	Not Detected	Not Detected	Not Detected	Not Detected	Detected	Not Detected	Not Detected	Not Detected	Not Detected	Not Detected	Not Detected	Not Detected	Not Detected	Not Detected	Not Detected	Odam	Mus musculus odontogenic, ameloblast asssociated (Odam), mRNA [NM_027128]	FALSE	69592
A_55_P2022187	90.1902	110.21	102.936	26.0937	26.606	15.5768	14.5046	33.3099	29.7539	14.6781	36.6495	22.1464	102.917	85.4446	10.9452	5.63142	5.74886	5.91691	4.93237	4.64115	3.30835	4.63938	5.53721	5.50848	4.76595	5.69674	5.63964	6.54218	6.57852	2.98264	Detected	Detected	Detected	Not Detected	Detected	Detected	Not Detected	Detected	Not Detected	Detected	Detected	Not Detected	Not Detected	Detected	Detected	Arvcf	Mus musculus 12 days embryo spinal ganglion cDNA, RIKEN full-length enriched library, clone:D130060P14 product:armadillo repeat gene deleted in velo-cardio-facial syndrome, full insert sequence. [AK051627]	FALSE	11877
A_55_P1967855	6264.56	5875.12	5111.89	2519.44	3671.21	3016.53	1569.75	2344.44	2035.11	1247.5	2390.41	896.895	2696.74	2762.47	4118.42	11.771	11.5421	11.603	11.3354	11.4128	10.6997	11.376	11.5748	11.6094	11.344	11.6331	11.3603	11.2693	11.5865	11.9716	Detected	Detected	Detected	Detected	Detected	Detected	Detected	Detected	Detected	Detected	Detected	Detected	Detected	Detected	Detected	Kctd20	Mus musculus potassium channel tetramerisation domain containing 20 (Kctd20), mRNA [NM_025888]	FALSE	66989
A_55_P2009064	12238	13455.1	12873.3	6805.88	7159.88	1315.46	5631.45	7170.91	6319.78	4304.57	7185.14	3108.68	11655.2	8472.74	4605.78	12.7951	12.7826	12.9334	12.7804	12.368	9.46707	13.159	13.1329	13.1824	13.1108	13.1706	13.1607	13.3304	13.207	12.131	Detected	Detected	Detected	Detected	Detected	Detected	Detected	Detected	Detected	Detected	Detected	Detected	Detected	Detected	Detected	Psmc1	Mus musculus protease (prosome, macropain) 26S subunit, ATPase 1 (Psmc1), mRNA [NM_008947]	FALSE	19179
A_52_P413394	22.5916	25.4092	14.9659	6.04307	8.71776	19.9078	7.79916	12.1084	5.32214	2.93159	3.51232	3.00244	47.3905	8.96942	11.0245	3.68585	3.60966	2.48776	2.73608	3.00837	3.60535	3.70222	4.17472	2.97797	2.48922	2.49246	2.57316	5.36278	3.01217	3.00241	Not Detected	Not Detected	Not Detected	Not Detected	Not Detected	Not Detected	Not Detected	Not Detected	Not Detected	Not Detected	Not Detected	Not Detected	Not Detected	Not Detected	Not Detected	Ppef2	Mus musculus protein phosphatase, EF hand calcium-binding domain 2 (Ppef2), mRNA [NM_011148]	FALSE	19023
A_52_P574190	26337	30568.9	32769	18367.6	19944.5	31731.5	10858	15057.9	13338.9	7778.78	16911.9	4517.76	23621.4	12589.5	17520.4	13.956	14.0499	14.3212	14.1512	13.8398	14.2778	14.0614	14.1552	14.2778	13.9392	14.3974	13.701	14.2717	13.7633	14.1148	Detected	Detected	Detected	Detected	Detected	Detected	Detected	Detected	Detected	Detected	Detected	Detected	Detected	Detected	Detected	Psmd12	Mus musculus proteasome (prosome, macropain) 26S subunit, non-ATPase, 12 (Psmd12), mRNA [NM_025894]	FALSE	66997
A_30_P01032179	12.1829	15.1872	15.0096	6.07371	8.77658	9.27279	2.99595	3.52704	3.1848	2.93928	3.51912	3.01663	10.0443	7.9944	11.1279	3.02233	3.02098	2.50356	2.74712	3.03343	2.76993	2.53669	2.57576	2.67165	2.49485	2.50506	2.58233	2.54104	2.69268	3.03068	Not Detected	Not Detected	Not Detected	Not Detected	Not Detected	Not Detected	Not Detected	Not Detected	Not Detected	Not Detected	Not Detected	Not Detected	Not Detected	Not Detected	Not Detected		lincRNA:chr6:121037952-121038370 reverse strand	FALSE
A_55_P1982454	1276.77	1510.16	1320.33	1280.28	1244.59	2602.03	353.619	603.917	366.671	402.339	571.373	256.239	686.771	520.979	520.207	9.41922	9.50745	9.64085	10.3845	9.90621	10.4766	9.26665	9.61586	9.2079	9.69029	9.63543	9.46986	9.33519	9.21001	8.99244	Detected	Detected	Detected	Detected	Detected	Detected	Detected	Detected	Detected	Detected	Detected	Detected	Detected	Detected	Detected	Eps8	Mus musculus epidermal growth factor receptor pathway substrate 8 (Eps8), transcript variant 1, mRNA [NM_007945]	FALSE	13860
A_30_P01017856	15.9036	15.1465	15.059	6.10771	8.84455	9.34532	3.00693	3.54228	2.80975	2.94861	3.52888	3.03386	27.8315	8.02752	11.2552	3.26601	3.01882	2.51823	2.76141	3.05949	2.78311	2.544	2.58308	2.49664	2.50294	2.51763	2.59309	4.60472	2.70238	3.06263	Not Detected	Not Detected	Not Detected	Not Detected	Not Detected	Not Detected	Not Detected	Not Detected	Not Detected	Not Detected	Not Detected	Not Detected	Not Detected	Not Detected	Not Detected		lincRNA:chr8:40072950-40088400 forward strand	FALSE
A_30_P01018682	70.4878	78.2899	37.0097	18.1522	29.489	34.2224	8.48083	13.2487	10.8346	91.7921	20.9436	3.94289	16.8439	21.8158	11.3098	5.28238	5.24762	4.47952	4.37494	4.78343	4.34154	3.83349	4.29322	3.94253	7.49623	4.91726	3.1393	3.95485	4.42867	3.07612	Detected	Not Detected	Not Detected	Not Detected	Not Detected	Not Detected	Not Detected	Not Detected	Not Detected	Detected	Detected	Not Detected	Not Detected	Not Detected	Detected		lincRNA:chr18:54122285-54122917 forward strand	FALSE
A_55_P1954608	143.467	184.326	80.6223	65.0705	170.476	61.3834	69.9864	42.115	40.3365	64.4253	40.9243	36.2997	82.4128	62.5944	61.2138	6.31035	6.50989	5.58423	6.24104	7.17458	5.14887	6.94669	5.86092	5.97255	6.96007	5.85372	6.40479	6.21443	6.11429	5.79443	Detected	Detected	Detected	Detected	Detected	Detected	Detected	Detected	Detected	Detected	Detected	Detected	Detected	Detected	Detected	Lekr1	Mus musculus leucine, glutamate and lysine rich 1 (Lekr1), transcript variant 2, mRNA [NM_001037923]	FALSE	624866
A_30_P01026564	14.8702	14.4402	15.1126	6.15573	8.92713	9.4389	9.00335	3.56028	2.81605	42.4241	3.54171	3.05398	10.1153	8.07012	11.4227	3.19829	2.97848	2.53758	2.78164	3.09257	2.80175	3.92983	2.59062	2.50353	6.33335	2.53008	2.60417	2.56048	2.71563	3.10633	Not Detected	Not Detected	Not Detected	Not Detected	Not Detected	Not Detected	Not Detected	Not Detected	Not Detected	Not Detected	Not Detected	Not Detected	Not Detected	Not Detected	Detected		lincRNA:chr10:118427606-118430070 reverse strand	FALSE
A_55_P2120080	292.012	314.123	277.686	169.146	281.582	330.102	126.465	137.329	132.278	106.328	114.033	102.172	517.463	207.535	151.913	7.30515	7.25684	7.36117	7.55883	7.85334	7.46593	7.79798	7.51728	7.73855	7.71902	7.32162	8.0396	8.94362	7.88852	7.18861	Detected	Detected	Detected	Detected	Detected	Detected	Detected	Detected	Detected	Detected	Detected	Detected	Detected	Detected	Detected	Zmynd11	zinc finger, MYND domain containing 11 [Source:MGI Symbol;Acc:MGI:1913755] [ENSMUST00000137932]	FALSE	66505
A_51_P511375	4826.8	5162.69	5291.36	2637.05	3399.91	6256.83	1504.9	2066.04	1604.98	1358.46	2273.38	699.636	3169.57	3057.9	3959.18	11.3968	11.3427	11.6535	11.3945	11.2988	11.8093	11.32	11.3954	11.2922	11.4782	11.5633	10.9879	11.4939	11.7428	11.912	Detected	Detected	Detected	Detected	Detected	Detected	Detected	Detected	Detected	Detected	Detected	Detected	Detected	Detected	Detected	Ranbp2	Mus musculus RAN binding protein 2 (Ranbp2), mRNA [NM_011240]	FALSE	19386
A_51_P163354	18.3634	17.4599	15.1706	6.55284	9.02477	14.1695	3.03834	3.58168	5.93606	2.97154	3.55786	3.07812	100.843	25.808	11.6159	3.41387	3.15695	2.55684	2.94272	3.12	3.2104	2.56273	2.59968	3.07955	2.52669	2.54232	2.61964	6.51019	4.72482	3.15147	Not Detected	Not Detected	Not Detected	Not Detected	Detected	Not Detected	Not Detected	Not Detected	Not Detected	Not Detected	Not Detected	Not Detected	Not Detected	Not Detected	Not Detected	Ogdhl	Mus musculus oxoglutarate dehydrogenase-like (Ogdhl), nuclear gene encoding mitochondrial protein, mRNA [NM_001081130]	FALSE	239017
A_66_P102395	1445.11	1624.5	1192.98	613.768	1377.19	1188.32	515.183	609.185	657.462	309.255	717.038	173.447	704.567	1059.65	528.576	9.59905	9.61396	9.49271	9.35073	10.041	9.32745	9.80047	9.63115	10.0458	9.29774	9.94498	8.8655	9.37228	10.2168	9.0151	Detected	Detected	Detected	Detected	Detected	Detected	Detected	Detected	Detected	Detected	Detected	Detected	Detected	Detected	Detected	Elac2	Mus musculus ELAC2 mRNA, complete cds. [AF308696]	FALSE	68626
A_55_P2036377	108138	110277	85992.4	56325.9	77785.7	57762	36959.1	48684.1	32850.6	34504.3	37985.5	23699.9	87530.7	26982.1	14527.7	16.1186	16.0874	15.7726	15.7354	15.8942	15.2701	15.7074	15.7469	15.5121	15.9049	15.5417	15.9752	16.1476	14.8758	13.8068	Detected	Detected	Detected	Detected	Detected	Detected	Detected	Detected	Detected	Detected	Detected	Detected	Detected	Detected	Detected			FALSE
A_55_P1992640	941.024	972.153	853.385	697.853	845.939	846.182	456.635	459.266	373.263	321.372	434.007	276.126	727.941	421.348	454.501	8.97398	8.85906	9.00756	9.52127	9.383	8.83737	9.62576	9.23887	9.23493	9.34444	9.22464	9.58547	9.41922	8.90621	8.81725	Detected	Detected	Detected	Detected	Detected	Detected	Detected	Detected	Detected	Detected	Detected	Detected	Detected	Detected	Detected	Hdac3	Mus musculus histone deacetylase 3 (Hdac3), mRNA [NM_010411]	FALSE	15183
A_30_P01026851	6.10604	14.0853	15.258	6.31586	9.17827	9.74626	5.38204	3.61457	6.61798	3.77893	3.58494	3.11581	10.2186	16.3817	11.9346	2.57533	2.95643	2.58424	2.84913	3.16185	2.85513	3.22309	2.61356	3.20303	2.95557	2.56222	2.64447	2.58423	3.93811	3.23047	Not Detected	Not Detected	Not Detected	Not Detected	Not Detected	Not Detected	Not Detected	Not Detected	Not Detected	Not Detected	Not Detected	Not Detected	Not Detected	Not Detected	Not Detected		lincRNA:chr5:118919606-118925333 reverse strand	FALSE
A_55_P2060188	376.392	419.209	307.794	154.377	269.841	386.063	95.3742	130.614	87.0335	69.5612	119.24	51.2346	187.108	221.49	98.264	7.64568	7.66359	7.50354	7.4368	7.79547	7.69528	7.3923	7.44611	7.11264	7.07585	7.38696	6.94669	7.43215	7.98373	6.51808	Detected	Detected	Detected	Detected	Detected	Detected	Detected	Detected	Detected	Detected	Detected	Detected	Detected	Detected	Detected	Hira	histone cell cycle regulation defective homolog A (S. cerevisiae) [Source:MGI Symbol;Acc:MGI:99430] [ENSMUST00000120532]	FALSE	15260
A_30_P01031852	28.8579	37.9873	30.3325	6.37626	18.6404	18.3448	5.75321	12.4641	12.7981	6.05601	8.12799	5.56135	10.2524	33.7037	21.1635	4.03103	4.21918	4.22786	2.87725	4.12978	3.50291	3.29264	4.21079	4.22697	3.4493	3.67116	3.53772	2.5919	5.18129	4.13274	Not Detected	Not Detected	Not Detected	Not Detected	Not Detected	Not Detected	Not Detected	Not Detected	Not Detected	Not Detected	Detected	Not Detected	Not Detected	Not Detected	Not Detected		lincRNA:chr17:8088950-8106700 reverse strand	FALSE
A_52_P294514	6.15094	5.29248	15.3293	6.40882	9.31608	9.92933	3.09305	3.64333	2.85095	3.00729	3.60968	3.149	10.2704	8.29278	12.2381	2.58277	2.55718	2.60791	2.89134	3.1906	2.88056	2.59522	2.62603	2.52673	2.5518	2.58061	2.66971	2.59572	2.80565	3.28599	Not Detected	Not Detected	Not Detected	Not Detected	Not Detected	Not Detected	Not Detected	Not Detected	Not Detected	Not Detected	Not Detected	Not Detected	Not Detected	Not Detected	Not Detected	Samt4	Mus musculus spermatogenesis associated multipass transmembrane protein 4 (Samt4), mRNA [NM_029199]	FALSE	75185
A_55_P2143095	997.247	851.937	473.984	303.366	445.656	512.41	199.15	199.773	157.147	142.788	209.589	135.239	317.566	231.155	238.256	9.06043	8.67063	8.12723	8.35346	8.4862	8.10392	8.44578	8.04566	7.98916	8.16208	8.20411	8.47776	8.22595	8.04692	7.84367	Detected	Detected	Detected	Detected	Detected	Detected	Detected	Detected	Detected	Detected	Detected	Detected	Detected	Detected	Detected		predicted gene 14966 [Source:MGI Symbol;Acc:MGI:3705223] [ENSMUST00000113496]	FALSE
A_55_P2054225	188.608	210.871	162.409	97.7182	154.64	254.368	61.591	48.0477	52.0949	46.9784	62.3964	39.6764	112.547	148.573	144.347	6.68224	6.69943	6.59493	6.80923	7.04735	7.0985	6.75556	6.04475	6.35614	6.48704	6.45121	6.54003	6.68936	7.40397	7.10865	Detected	Detected	Detected	Detected	Detected	Detected	Detected	Detected	Detected	Detected	Detected	Detected	Detected	Detected	Detected	Camsap2	Mus musculus calmodulin regulated spectrin-associated protein family, member 2 (Camsap2), mRNA [NM_001081360]	FALSE	67886
A_55_P1988907	846.015	933.296	681.878	679.676	610.19	1187.1	273.254	368.836	301.62	259.434	256.015	164.72	730.043	528.005	730.489	8.81962	8.80365	8.67822	9.48639	8.91659	9.32588	8.88631	8.89908	8.93205	9.04171	8.48479	8.7868	9.42389	9.22571	9.4821	Detected	Detected	Detected	Detected	Detected	Detected	Detected	Detected	Detected	Detected	Detected	Detected	Detected	Detected	Detected	Eml4	Mus musculus echinoderm microtubule associated protein like 4 (Eml4), transcript variant 1, mRNA [NM_001114361]	FALSE	78798
ERCC-00126_533	12.648	15.7436	16.1313	7.26685	8.22501	12.8385	4.53225	4.26917	4.22947	3.87466	5.06721	3.90827	13.458	9.09642	10.6567	3.05054	3.05664	3.23121	3.09891	2.81836	3.1155	3.05243	2.96556	2.82012	2.97445	3.14999	3.13017	3.69168	3.04821	2.90747	Not Detected	Not Detected	Not Detected	Not Detected	Not Detected	Not Detected	Not Detected	Not Detected	Not Detected	Not Detected	Not Detected	Not Detected	Not Detected	Not Detected	Not Detected		Unknown	pos
A_52_P512329	494.117	656.605	502.308	225.3	452.797	502.375	177.96	206.741	316.776	109.479	247.806	61.6509	215.86	262.306	269.13	8.0328	8.30215	8.21676	7.95646	8.50863	8.07449	8.2892	8.09198	9.00175	7.76158	8.4321	7.23758	7.63699	8.22782	8.03368	Detected	Detected	Detected	Detected	Detected	Detected	Detected	Detected	Detected	Detected	Detected	Detected	Detected	Detected	Detected	Zfp219	Mus musculus zinc finger protein 219 (Zfp219), transcript variant 1, mRNA [NM_027248]	FALSE	69890
A_55_P2151762	398.459	447.294	359.296	274.31	358.761	405.026	153.322	199.616	314.177	106.962	187.605	44.7324	245.26	433.874	223.539	7.72875	7.7501	7.72929	8.21055	8.18074	7.75548	8.07449	8.04396	8.99276	7.72731	8.04372	6.73582	7.83159	8.94362	7.74805	Detected	Detected	Detected	Detected	Detected	Detected	Detected	Detected	Detected	Detected	Detected	Detected	Detected	Detected	Detected	Atg7	Mus musculus autophagy related 7 (Atg7), transcript variant 1, mRNA [NM_001253717]	FALSE	74244
A_51_P201904	8400.43	9831.39	10168	6568.35	11654.3	11229.1	4696.33	4914.49	5036.85	2911.79	5773.41	1998.83	6258.76	8539.69	6990.01	12.2436	12.3401	12.6139	12.7161	13.0539	12.6823	12.9128	12.6048	12.875	12.5673	12.8396	12.5273	12.4538	13.2164	12.7199	Detected	Detected	Detected	Detected	Detected	Detected	Detected	Detected	Detected	Detected	Detected	Detected	Detected	Detected	Detected	Ndufb5	Mus musculus NADH dehydrogenase (ubiquinone) 1 beta subcomplex, 5 (Ndufb5), nuclear gene encoding mitochondrial protein, mRNA [NM_025316]	FALSE	66046
A_55_P2022128	1211.02	1268.64	802.113	469.195	789.555	569.671	378.177	397.719	312.511	330.838	481.443	347.456	243.465	635.397	482.757	9.34288	9.26051	8.91386	8.97677	9.28346	8.24999	9.35821	9.01385	8.98321	9.38938	9.38267	9.91709	7.82077	9.49196	8.90154	Detected	Detected	Detected	Detected	Detected	Detected	Detected	Detected	Detected	Detected	Detected	Detected	Detected	Detected	Detected	Cntnap1	Mus musculus contactin associated protein-like 1 (Cntnap1), mRNA [NM_016782]	FALSE	53321
ERCC-00024_60	6.19652	5.29249	15.6199	5.68516	7.60839	8.11615	3.13776	3.67918	2.98836	3.11695	3.69629	3.12466	10.6931	7.72695	9.42772	2.59012	2.5572	2.73993	2.63048	2.663	2.61483	2.62132	2.64335	2.58832	2.62463	2.64226	2.65194	2.72737	2.62261	2.67504	Not Detected	Not Detected	Not Detected	Not Detected	Not Detected	Not Detected	Not Detected	Not Detected	Not Detected	Not Detected	Not Detected	Not Detected	Not Detected	Not Detected	Not Detected		Unknown	pos
ERCC-00104_60	6.26981	5.88914	15.4993	5.54588	7.5514	8.09108	3.13345	3.58481	2.99436	3.06696	3.65579	3.07111	11.0785	7.70528	9.50223	2.60207	2.62582	2.67763	2.59913	2.64972	2.61201	2.61855	2.60116	2.59093	2.59144	2.61336	2.61485	2.93214	2.61814	2.68602	Not Detected	Not Detected	Not Detected	Not Detected	Not Detected	Not Detected	Not Detected	Not Detected	Not Detected	Not Detected	Not Detected	Not Detected	Not Detected	Not Detected	Not Detected		Unknown	pos
A_55_P2098578	1191.8	1082.21	897.571	248.241	655.247	355.406	526.627	596.88	380.322	363.792	374.595	268.856	783.287	601.579	356.224	9.31445	9.02616	9.0837	8.08835	9.01593	7.57803	9.83259	9.59784	9.26268	9.53264	9.02024	9.54501	9.53055	9.41535	8.46538	Detected	Detected	Detected	Detected	Detected	Detected	Detected	Detected	Detected	Detected	Detected	Detected	Detected	Detected	Detected	Tubd1	Mus musculus tubulin, delta 1 (Tubd1), transcript variant 1, mRNA [NM_001199045]	FALSE	56427
A_30_P01017914	155.193	129.694	70.085	33.8674	27.3457	26.6859	134.998	95.3953	87.2018	125.777	83.9842	147.535	81.698	397.777	14.1016	6.41857	6.00237	5.37162	5.32046	4.678	4.00444	7.89613	7.01525	7.1159	7.97331	6.87382	8.61743	6.20089	8.81962	3.50916	Detected	Detected	Detected	Not Detected	Detected	Not Detected	Not Detected	Detected	Not Detected	Detected	Detected	Not Detected	Detected	Detected	Detected		lincRNA:chr3:37543523-37613073 forward strand	FALSE
A_55_P2011341	1873.52	1512.02	3423.18	7558.59	1793.15	9811.06	850.979	3567.65	669.655	605.089	2185.33	1147.9	2922.38	1277.95	456.936	9.97773	9.5081	11.0125	12.9247	10.4007	12.4829	10.5095	12.1549	10.0713	10.2997	11.5102	11.721	11.383	10.4873	8.82574	Detected	Detected	Detected	Detected	Detected	Detected	Detected	Detected	Detected	Detected	Detected	Detected	Detected	Detected	Detected			FALSE
A_65_P17476	33.8779	27.6182	15.7279	22.0589	39.3936	39.5759	21.4344	24.5104	13.3803	5.89042	28.3838	9.50596	10.5691	79.5379	14.554	4.2561	3.73553	2.81506	4.67919	5.17973	4.54239	5.21965	5.11414	4.30016	3.41331	5.33338	4.37494	2.68257	6.47256	3.55663	Detected	Not Detected	Not Detected	Not Detected	Not Detected	Not Detected	Not Detected	Detected	Not Detected	Detected	Not Detected	Not Detected	Detected	Detected	Not Detected	Gse1	Mus musculus genetic suppressor element 1 (Gse1), transcript variant 1, mRNA [NM_198671]	FALSE	382034
A_30_P01022879	6.41834	5.59396	15.7605	7.17695	10.3535	11.4702	3.29578	5.82042	2.9531	3.11922	3.80378	3.39286	10.5946	8.95409	14.8007	2.62624	2.59907	2.8415	3.0849	3.34704	3.01558	2.73028	3.24462	2.5737	2.62618	2.73403	2.88895	2.69136	3.00724	3.5844	Not Detected	Not Detected	Not Detected	Not Detected	Not Detected	Not Detected	Not Detected	Not Detected	Not Detected	Not Detected	Not Detected	Not Detected	Not Detected	Not Detected	Not Detected		lincRNA:chr14:106068373-106146613 forward strand	FALSE
A_30_P01026702	6.43871	10.5751	15.7937	7.25392	10.4447	11.6223	9.07883	3.86396	32.5436	7.94163	3.82153	3.4146	229.118	12.504	15.0613	2.62989	2.78217	2.87168	3.09708	3.3571	3.02721	3.94017	2.75236	5.64687	3.84037	2.75315	2.90596	7.73174	3.51174	3.60612	Not Detected	Detected	Not Detected	Not Detected	Detected	Not Detected	Not Detected	Not Detected	Not Detected	Not Detected	Not Detected	Not Detected	Not Detected	Not Detected	Not Detected		lincRNA:chr1:161046625-161069450 reverse strand	FALSE
A_55_P2091294	20.5445	21.6482	15.8277	15.9123	10.548	11.7835	9.25414	10.0793	32.7569	13.9402	3.84006	3.4371	10.6461	9.08475	15.333	3.55326	3.40668	2.90593	4.16266	3.37021	3.03955	3.97011	3.91606	5.65599	4.69078	2.77375	2.92406	2.70993	3.04538	3.6371	Not Detected	Detected	Not Detected	Not Detected	Not Detected	Not Detected	Not Detected	Not Detected	Not Detected	Not Detected	Not Detected	Not Detected	Not Detected	Not Detected	Not Detected	Hps5	Mus musculus Hermansky-Pudlak syndrome 5 homolog (human) (Hps5), transcript variant 1, mRNA [NM_001005247]	FALSE	246694
A_30_P01018417	6.48097	10.2192	19.6442	7.41287	10.6555	11.9583	3.35306	3.90072	62.43	6.71545	3.85987	3.46038	301.579	9.15217	15.6203	2.63697	2.76634	3.72077	3.11822	3.3806	3.05324	2.78013	2.77681	6.6279	3.5931	2.79503	2.94195	8.15181	3.06131	3.6666	Not Detected	Detected	Not Detected	Not Detected	Detected	Not Detected	Not Detected	Not Detected	Not Detected	Not Detected	Not Detected	Not Detected	Not Detected	Not Detected	Not Detected		lincRNA:chr18:78190463-78235438 reverse strand	FALSE
A_55_P1959338	2003.6	1878.8	1470.23	662.483	1181.14	1728.88	363.333	476.755	383.956	342.896	556.343	307.6	1028.1	479.57	1028.58	10.0844	9.83541	9.79934	9.45369	9.83157	9.86294	9.30015	9.28559	9.28089	9.44386	9.59052	9.74287	9.91268	9.08558	9.97455	Detected	Detected	Detected	Detected	Detected	Detected	Detected	Detected	Detected	Detected	Detected	Detected	Detected	Detected	Detected	AI846148	Mus musculus expressed sequence AI846148 (AI846148), transcript variant 1, mRNA [NM_001033139]	FALSE	68229
A_51_P147274	389.509	502.503	553.471	670.789	390.474	1706.54	98.8911	348.744	142.366	108.234	279.577	63.4775	396.343	360.748	91.9421	7.6975	7.91707	8.36272	9.46875	8.30119	9.84168	7.44306	8.82133	7.84591	7.74575	8.60719	7.28493	8.54483	8.6739	6.4116	Detected	Detected	Detected	Detected	Detected	Detected	Detected	Detected	Detected	Detected	Detected	Detected	Detected	Detected	Detected	Clec4a3	Mus musculus C-type lectin domain family 4, member a3 (Clec4a3), transcript variant 1, mRNA [NM_153197]	FALSE	73149
A_51_P367070	7.23387	7.52012	19.5197	7.1409	20.1119	15.9748	4.70104	4.80511	9.13865	12.6092	14.7196	6.95955	161.864	9.26945	17.1607	2.75202	2.68021	3.71404	3.08025	4.24387	3.33467	3.08647	3.07377	3.65871	4.55598	4.45892	3.88905	7.21623	3.08864	3.81142	Not Detected	Not Detected	Not Detected	Not Detected	Detected	Not Detected	Not Detected	Not Detected	Not Detected	Not Detected	Not Detected	Not Detected	Not Detected	Not Detected	Not Detected	Il9	Mus musculus interleukin 9 (Il9), mRNA [NM_008373]	FALSE	16198
[truncated: 55,028 more rows]
[truncated: 6 more columns]
